# Supplementary material for: Comparative functional genomics of Saccharomyces cerevisiae reveals genetic determinants of stress tolerance and ethanol fermentation
Source: Microbiol Spectr. 2026 Apr 17;14(6):e03632-25. doi: 10.1128/spectrum.03632-25 (PMC13228021; doi:10.1128/spectrum.03632-25)
Supplement: Supplemental material — Data sets S1 to S9. [file spectrum.03632-25-s0001.xlsx]

## Sheet: Dataset S1
Dataset S1. Ethanol fermentation of the 41 S. cerevisiae strains
Strain	CO2 lost during fermentaion (g) (0-96 h)													Substrate and metabolites (g/L)
	0	8	16	24	32	40	48	56	64	72	80	88	96	Maltose	Glucose	Glycerol	Acetic acid	Ethanol
SC1	0	0.49	2.29	4.11	5.58	6.81	7.46	7.61	7.64	7.68	7.68	7.71	7.74	45.2917	0.0820066	10.9974	0.427431	90.0676
YJS329	0	0.7	3.33	5.13	6.5	7.59	7.81	7.91	7.91	7.97	7.98	8	8.01	45.193	0.0281138	10.7879	0.172626	93.8411
NY1300	0	0.56	2.88	4.45	5.91	7.18	7.93	8.15	8.22	8.31	8.33	8.34	8.36	32.433	0.0884596	11.3036	0.628315	105.09
NY1308	0	0.54	2.43	3.76	5.05	6.19	7.03	7.67	7.84	7.89	7.9	7.91	7.93	47.497	0.0791914	10.2256	0.777762	98.1922
F1	0	0.55	2.86	4.49	5.97	7.33	8.13	8.29	8.34	8.44	8.48	8.55	8.57	41.2149	0.0773606	10.3778	0.238013	100.367
F4	0	0.5	2.58	4.16	5.45	6.48	7.1	7.5	7.58	7.67	7.69	7.7	7.71	36.9194	0.0768612	9.83397	0.635906	102.348
F5	0	0.33	2.36	3.88	5.31	6.65	7.53	7.84	7.85	7.91	7.91	7.93	7.96	46.5978	0.0882599	11.6021	0.13941	95.5159
F6	0	0.49	2.66	4.39	5.92	7.26	7.83	7.97	8.02	8.06	8.06	8.07	8.08	48.3216	0.0776554	11.4427	0.782531	96.4056
F7	0	0.5	3.13	5.21	7.03	8.03	8.12	8.21	8.25	8.37	8.37	8.44	8.46	47.9872	0.0739272	12.1032	0.37002	96.857
F8	0	0.56	3.27	5.22	6.84	8	8.07	8.16	8.2	8.23	8.23	8.28	8.31	48.2583	0.0816166	10.6026	0.591148	99.3588
F9	0	0.67	3.7	6	7.75	8.06	8.08	8.16	8.19	8.25	8.25	8.26	8.27	48.0064	0.0749353	11.4064	0.497738	96.4882
F10	0	0.43	2.73	4.43	5.96	7.26	7.83	8.02	8.03	8.08	8.08	8.09	8.11	46.9539	0.0766235	12.7684	0.104125	93.9368
F11	0	0.35	2.36	3.95	5.37	6.58	7.42	8.16	8.51	8.6	8.6	8.63	8.64	36.5927	0.0739557	10.4949	0.637552	100.262
F12	0	0.45	3.3	5.64	7.52	7.91	7.94	8.01	8.04	8.09	8.09	8.1	8.11	47.3372	0.080228	10.1823	0.753502	97.3915
F13	0	0.44	2.21	3.64	4.9	5.92	6.57	7.16	7.62	7.86	7.95	8.06	8.07	46.9552	0.0871424	8.468	1.07331	96.4016
F14	0	0.44	3.58	6.23	8.1	8.32	8.32	8.4	8.44	8.47	8.47	8.48	8.52	47.3894	0.0791676	9.79836	0.732026	96.0012
F16	0	0.32	2.15	3.71	5.11	6.27	7.14	7.95	8.45	8.56	8.58	8.59	8.6	34.3716	0.080599	9.31961	0.331602	100.883
F17	0	0.39	2.61	4.52	6.11	7.34	7.6	7.66	7.7	7.74	7.75	7.77	7.79	46.4357	0.0672554	9.5926	0.464729	92.9326
F18	0	0.47	3.16	5.4	7.29	8.34	8.37	8.46	8.51	8.56	8.56	8.58	8.6	37.1771	0.0811649	8.60089	0.656573	96.2708
F19	0	0.48	2.82	4.6	6.06	7.29	7.84	7.97	8.02	8.07	8.08	8.12	8.13	45.4651	0.0778836	11.9918	0.170444	94.5752
F21	0	0.63	3.65	5.8	7.45	8.03	8.03	8.12	8.16	8.2	8.21	8.28	8.29	46.8266	0.0742648	10.7133	0.3613	92.803
F23	0	0.47	3.18	5.36	7.17	8.51	8.85	9.03	9.17	9.28	9.33	9.34	9.39	24.1961	0.0729571	8.84405	0.53719	103.536
F25	0	0.54	2.83	4.49	6.17	7.75	8	8.07	8.1	8.12	8.13	8.17	8.21	46.4978	0.0189264	9.98266	0.258003	95.9877
F26	0	0.44	2.54	3.8	4.68	5.51	6.2	6.93	7.6	7.92	7.94	8.01	8.04	47.1745	0.0703749	9.93045	0.668294	94.4562
F29	0	0.47	3.04	5.04	6.79	8.14	8.39	8.47	8.48	8.52	8.63	8.64	8.65	46.6658	0.0768517	10.0348	0.156117	93.8344
F30	0	0.43	2.89	4.72	6.33	7.63	7.81	7.89	7.92	7.95	7.95	7.96	7.97	46.1471	0.0744075	10.1527	0.849715	93.3648
F31	0	0.4	2.5	4.17	5.66	6.93	7.69	8.05	8.16	8.24	8.25	8.27	8.29	37.5427	0.0889494	11.8413	0.104633	94.2929
F32	0	0.63	3.1	4.86	6.33	7.56	8.06	8.19	8.21	8.28	8.28	8.29	8.31	47.027	0.0759054	11.2685	0.173125	94.5143
F33	0	0.5	2.66	4.07	5.29	6.38	7.2	7.98	8.51	8.68	8.68	8.77	8.81	22.855	0.0866859	11.1841	0.099111	99.7919
F34	0	0.41	2.61	4.39	5.86	7.04	7.87	8.31	8.37	8.42	8.42	8.43	8.44	43.0349	0.0751826	9.79228	0.611495	94.5072
F35	0	0.44	2.98	4.9	6.38	7.62	7.94	8.02	8.05	8.12	8.12	8.14	8.15	45.5577	0.0890303	8.72979	0.892931	93.4346
F36	0	0.47	2.79	4.6	6.28	7.71	8.15	8.24	8.26	8.28	8.28	8.29	8.32	42.9455	0.215043	9.48683	0.38287	94.9023
F37	0	0.38	2.37	3.91	5.26	6.5	7.53	8.3	8.4	8.44	8.46	8.47	8.48	31.8529	0.0871233	10.2185	0.518085	101.151
F38	0	0.4	2.72	4.52	6.13	7.54	8.58	9.26	9.42	9.43	9.45	9.46	9.48	20.1452	0.0954215	9.09998	0.605475	110.295
F39	0	0.11	1.51	2.91	4.05	5	5.65	6.3	6.94	7.58	7.76	7.94	8.05	49.3531	6.58166	9.88425	0.938234	94.2721
F41	0	0.53	3	4.93	6.55	7.71	7.79	7.89	7.94	8.01	8.17	8.19	8.2	45.3249	0.0699089	9.06922	0.473157	91.6644
F44	0	0.37	2.67	4.52	6.24	7.68	7.95	8.03	8.08	8.12	8.12	8.13	8.19	45.5014	0.0171717	8.83863	0.465876	92.2787
F46	0	0.41	2.7	4.65	6.19	7.36	8.11	8.42	8.5	8.59	8.6	8.61	8.64	37.8648	0.0727954	9.37415	0.584149	94.8469
F49	0	0.44	2.82	4.48	5.76	6.77	7.49	7.78	7.86	7.89	7.92	7.95	7.99	45.0958	0.0154883	10.7623	0.0874747	91.0784
F55	0	0.49	3.01	5.37	7.34	8.04	8.03	8.09	8.12	8.16	8.16	8.18	8.19	45.428	0.0731996	9.87741	0.62728	92.7306
F58	0	0.39	2.58	4.4	6.05	7.42	7.63	7.73	7.78	7.8	7.82	7.83	7.84	47.0118	0.0737797	10.5885	0.519336	96.2509

## Sheet: Dataset S2
Dataset S2. Ethanol fermentation of the 41 S. cerevisiae strains in the presence of lactic acid
Strain	CO2 lost during fermentaion (g) (0-96 h)													Substrate and metabolites (g/L)
	0	8	16	24	32	40	48	56	64	72	80	88	96	Maltose	Glucose	Glycerol	Acetic acid	Ethanol
SC1	0	0.08	0.87	2.72	4.32	5.78	6.62	7.4	7.55	7.61	7.62	7.66	7.66	62.256	0	8.57535	0.7659	86.4684
0912	0	0.08	1.04	3.28	4.75	5.95	6.65	7.54	7.85	7.88	7.9	7.95	7.95	65.1571	0	9.39257	0.149664	89.137
1300	0	0.04	0.06	0.35	1.97	3.8	4.89	6.41	7.75	8.43	8.57	8.66	8.67	53.4714	0	9.85931	0.537105	94.9407
1308	0	0.05	0.81	2.72	4.07	5.46	6.34	7.47	7.91	8	8.01	8.07	8.08	63.9068	0	8.21766	0.82077	90.0108
F1	0	0.03	0.2	1.81	3.72	5.49	6.54	7.86	8.12	8.15	8.15	8.19	8.21	60.2409	0.0165012	9.24337	0.293862	88.8568
F4	0	0.478	1.08	3.13	4.82	6.06	6.68	7.47	7.98	8.08	8.13	8.19	8.19	59.3292	0	7.70791	0.632435	91.9526
F5	0	0.04	0.04	0.04	0.24	1.77	3.11	4.91	6.31	7.09	7.24	7.3	7.31	64.4407	0.319752	8.202	0.132308	88.9417
F6	0	0.22	1.76	3.49	4.87	6.21	7.01	7.5	7.62	7.68	7.68	7.72	7.73	63.8802	0	8.45839	0.70468	89.7252
F7	0	0.11	0.92	2.75	4.16	5.41	6.19	7.28	7.65	7.77	7.77	7.83	7.83	61.1977	0	10.7622	0.090579	88.4208
F8	0	0.11	1.28	3.5	5.12	6.59	7.46	8.06	8.14	8.16	8.16	8.2	8.2	63.6711	0.0121548	7.95318	0.549842	90.2739
F9	0	0.06	0.13	1.55	3.84	5.98	7.15	7.54	7.58	7.63	7.63	7.68	7.68	62.2607	0.0160209	9.30304	0.51752	86.9248
F10	0	0.14	1.1	3.15	4.74	6.17	7.02	7.43	7.53	7.57	7.57	7.6	7.62	58.5319	0.17302	9.94846	0.10294	86.6576
F11	0	0.04	0.29	2.33	4.26	6.08	7.08	8.11	8.5	8.56	8.56	8.61	8.62	49.8658	0	6.39617	0.656592	96.206
F12	0	0.03	0.3	3.18	5.98	7.88	7.98	7.98	8.03	8.09	8.09	8.15	8.15	62.369	0.127283	7.58799	0.406782	86.7936
F13	0	0.05	0.07	0.07	0.09	0.3	0.93	2.21	3.5	4.48	5.32	5.96	6.33	62.4237	27.5013	7.86541	0.452791	71.8114
F14	0	0.04	0.06	0.22	2.04	4.71	6.26	7.68	7.79	7.81	7.81	7.85	7.86	64.1605	0.118965	7.85324	0.436489	89.508
F16	0	0.03	0.31	2.1	3.8	5.4	6.32	7.38	7.93	8.05	8.07	8.12	8.12	52.9049	0	6.78174	0.366812	94.4939
F17	0	0.04	0.07	0.45	2.63	5.16	6.49	7.88	8.08	8.13	8.13	8.17	8.17	61.5886	0.104694	7.07873	0.303862	89.1474
F18	0	0.04	0.05	0.07	0.36	2.29	3.73	5.48	7	7.66	7.74	7.79	7.79	55.3507	0	7.29322	0.770105	94.1392
F19	0	0.05	0.54	2.73	4.31	5.81	6.69	7.61	7.81	7.89	7.9	7.94	7.94	62.0578	0	8.58872	0.336137	89.6211
F21	0	0.03	0.09	1.04	3.02	4.93	6.03	7.24	7.52	7.61	7.61	7.67	7.68	62.8895	0	7.88713	0.502507	88.9361
F23	0	0.04	0.19	1.95	3.97	5.9	7.03	8.22	8.51	8.62	8.62	8.64	8.67	48.8931	0	7.69409	0.576276	96.5883
F25	0	0.04	0.06	0.2	2.06	4.45	5.66	7.29	7.71	7.74	7.75	7.79	7.8	60.775	0	7.15353	0.224627	88.528
F26	0	0.09	1.22	2.88	3.71	4.37	4.84	5.58	6.35	6.91	7.46	7.76	7.82	63.091	0	7.57416	0.534453	89.0859
F29	0	0.03	0.04	0.08	0.89	3.15	4.61	6.41	7.52	7.65	7.71	7.82	7.84	62.8719	0	7.06868	0.287211	90.0352
F30	0	0.04	0.33	2.13	3.73	5.22	6.14	7.28	7.52	7.6	7.6	7.66	7.67	63.5928	0	7.57141	0.612699	89.5322
F31	0	0.05	0.24	1.35	2.71	4.14	5.02	6.25	7.36	7.97	8.2	8.3	8.3	56.6137	0	10.5959	0.121565	91.0071
F32	0	0.04	0.16	1.71	3.51	5.06	5.99	7.21	7.76	7.86	7.86	7.89	7.9	61.215	0.0074184	8.80043	0.163652	89.3224
F33	0	0.06	0.17	1.5	3.09	4.54	5.42	6.6	7.52	8.06	8.21	8.31	8.33	48.9941	0	8.64568	0.134885	97.1922
F34	0	0.04	0.05	0.06	0.56	2.64	4.02	5.87	7.31	8.16	8.37	8.41	8.42	57.4795	0	11.7398	0.730944	92.6059
F35	0	0.04	0.06	0.06	0.24	1.92	3.42	5.46	6.32	7.61	7.67	7.72	7.74	61.8016	0.20227	9.08925	0.592522	86.1685
F36	0	0	0.05	0.98	2.78	4.6	5.66	7.11	7.97	8.09	8.09	8.14	8.16	51.0063	0.520576	7.62434	0.415945	93.4844
F37	0	0.05	0.07	0.43	2.14	3.97	5.06	6.56	7.84	8.3	8.36	8.4	8.41	48.7364	0	8.99794	0.550595	94.9389
F38	0	0.02	0.02	0.14	1.59	3.69	4.96	6.73	8.2	8.93	8.96	9.01	9.03	36.3862	0	7.29992	0.691444	103.739
F39	0	0.03	0.05	0.05	0.24	1.92	3.01	4.35	5.38	6.02	6.62	7.19	7.59	62.52	7.02014	6.39708	1.08911	84.6989
F41	0	0.03	0.04	0.26	1.85	3.77	4.92	6.5	7.67	7.88	7.92	7.96	7.96	61.9235	0	6.45804	0.644457	90.6732
F44	0	0.05	0.08	0.39	1.96	3.86	5.02	6.56	7.53	7.63	7.64	7.69	7.69	62.7122	0	6.38917	0.443629	90.7737
F46	0	0.06	0.63	2.94	4.89	6.34	7.06	7.8	8	8.09	8.09	8.17	8.17	58.5697	0	7.05271	0.609755	90.2305
F49	0	0.04	0.37	2.61	4.22	5.52	6.25	7.16	7.84	8	8.03	8.09	8.1	63.4466	0	8.96965	0.0739006	87.9941
F55	0	0.03	0.04	0.17	1.65	3.77	5.17	6.98	7.5	7.55	7.55	7.6	7.6	61.7871	0	6.68975	0.559804	89.8718
F58	0	0.06	0.07	0.12	1.11	3.09	4.32	5.91	7.34	7.92	7.96	8.01	8.03	61.6463	0.103986	8.7422	0.558045	89.101

## Sheet: Dataset S3
Dataset S3. Chromosomal rearragements detected in the 41 sequenced strains
Strain	Chromosome	Event type	Coordination of breakpoint (left)	Coordination of breakpoint (right)
F9	XIII	InDEL	767400	837600	4
F11	VII	TerDUP	716200		10
	XIV	TerDEL	101800		1
F16	I	TerDUP	218600		10
F23	V	InDEL	442600	464400	4
	III	TerDUP	150200		10
F36	XV	TerDUP	989800		10
F37	XIV	InDEL	631200	725600	4
F44	VII	InDUP	75600	269200	3
F46	III	InDEL	199200	290000	4
F48	II	TerDUP	197200		10
	IX	TerDUP	325200		10
	XII	TerDUP	489000		10
	XIII	TerDUP	392600		10
NY1300	III	TerDUP	151800		10
	VI	TerDUP	110000		10
SC1	VIII	InDUP	362000	370600	3
YJS329	III	InDUP	71200	80600	3

## Sheet: Dataset S4
Dataset S4. Annotation of SNVs
Strain	Mutation annotation
	Total_Mutations	downstream_gene_variant	initiator_codon_variant	missense_variant	non_coding_transcript_exon_variant	splice_acceptor_variant	splice_donor_variant	splice_region_variant	start_lost	stop_gained	stop_lost	stop_retained_variant	synonymous_variant	upstream_gene_variant
F1	45733	194	1	11004	0	0	1	54	17	70	22	0	18373	15997
F10	61440	228	3	14213	0	1	1	65	25	78	24	0	25913	20889
F11	42626	183	1	10107	0	0	1	51	12	63	17	0	17731	14460
F12	57106	212	2	13023	0	1	1	69	22	63	18	0	24329	19366
F13	56779	215	2	12916	0	1	3	64	25	69	21	0	24059	19404
F14	59441	217	2	13550	0	1	1	69	24	68	20	0	25476	20013
F16	63939	254	1	15150	0	1	1	63	23	104	27	0	26555	21760
F17	53077	188	0	12231	0	1	1	64	22	58	20	0	22232	18260
F18	73581	283	2	17201	0	1	2	85	35	119	28	0	30318	25507
F19	62775	234	2	14723	0	0	1	82	24	104	22	0	25806	21777
F21	42552	189	0	10118	0	0	1	48	13	62	17	0	17361	14743
F23	76546	293	2	18011	0	1	2	88	33	129	27	0	31624	26336
F25	55459	221	3	12578	0	0	1	61	25	60	21	0	23560	18929
F26	55005	212	2	12355	0	0	1	62	23	61	17	0	23484	18788
F29	57887	235	3	12984	0	1	1	63	24	66	20	0	24750	19740
F30	43674	190	0	10269	0	1	1	45	10	57	21	0	18114	14966
F31	57483	221	2	13192	0	0	2	66	26	68	21	0	24231	19654
F32	63327	261	3	15050	0	0	1	73	27	105	21	0	25911	21875
F33	68866	283	3	16522	0	1	1	94	26	118	29	1	28375	23413
F34	66330	276	2	15211	0	1	1	88	26	108	21	1	27878	22717
F35	53939	218	2	13009	0	1	1	64	25	84	30	0	21986	18519
F36	67990	265	2	15844	0	1	1	77	30	106	36	0	28147	23481
F37	70384	274	2	16738	0	1	1	80	32	126	24	0	28874	24232
F38	77101	281	2	17980	0	1	2	92	36	127	32	0	31973	26575
F39	68572	231	1	15385	0	1	0	81	22	80	27	0	28651	24093
F4	38261	152	0	8973	0	0	1	42	11	48	14	0	15749	13271
F41	40588	151	1	9433	0	0	1	48	13	55	13	0	16906	13967
F44	57926	223	3	13310	0	1	1	65	28	77	22	0	24451	19745
F46	63113	240	2	14752	0	0	1	70	27	111	26	0	25993	21891
F49	58247	227	3	13429	0	1	1	61	24	68	22	0	24454	19957
F5	58516	224	3	13402	0	0	2	66	25	73	24	0	24718	19979
F55	41012	167	0	9466	0	0	1	47	12	50	15	0	17038	14216
F58	56265	248	0	12175	0	0	1	66	22	57	15	0	23801	19880
F6	69443	234	2	15249	0	0	2	83	24	81	22	0	29790	23956
F7	61224	227	3	14148	0	1	1	66	25	75	24	0	25835	20819
F8	54792	228	2	12317	0	0	1	60	21	62	19	0	23318	18764
F9	75707	272	3	17537	0	1	1	85	35	112	28	0	31516	26117
NY1300	86462	508	2	19546	7	1	2	90	49	160	35	0	33678	32384
NY1308	65534	420	2	13880	0	1	2	65	26	92	28	0	27019	23999
Sc1	59859	230	2	13681	0	1	2	63	26	83	21	0	25356	20394
YJS329	55387	221	3	12651	0	1	0	58	24	56	19	0	23510	18844

## Sheet: Dataset S5
Dataset S5. SNVs affecting the start and stop codon.
Strain	Chrom	Pos	Ref	Alt	Genotype	Gene Name	Gene ID	Variant Type	AA Change
F1	chrI	167083	G	A	Homozygous	BUD14	YAR014C	stop_gained	p.Gln597*
F1	chrI	36524	C	T	Homozygous	ECM1	YAL059W	stop_gained	p.Arg6*
F1	chrI	95388	A	G	Homozygous	YAL026C-A	YAL026C-A	stop_lost&splice_region_variant	p.Ter146Glnext*?
F1	chrII	109966	C	T	Homozygous	YEL1	YBL060W	stop_gained	p.Gln679*
F1	chrII	270367	C	T	Heterozygous	YBR016W	YBR016W	stop_gained	p.Gln41*
F1	chrII	294026	A	G	Heterozygous	YBR027C	YBR027C	stop_lost&splice_region_variant	p.Ter111Glnext*?
F1	chrII	426936	G	C	Homozygous	YBR090C	YBR090C	stop_gained	p.Tyr41*
F1	chrII	43179	G	A	Homozygous	YBL096C	YBL096C	stop_gained	p.Arg102*
F1	chrII	458800	C	T	Homozygous	YBR109W-A	YBR109W-A	stop_gained	p.Gln65*
F1	chrII	465618	G	A	Homozygous	YBR113W	YBR113W	stop_gained	p.Trp18*
F1	chrII	465979	G	A	Homozygous	YBR113W	YBR113W	stop_gained	p.Trp138*
F1	chrII	540503	C	T	Homozygous	ARA1	YBR149W	stop_gained	p.Gln173*
F1	chrII	615204	C	A	Homozygous	YBR197C	YBR197C	stop_lost&splice_region_variant	p.Ter218Leuext*?
F1	chrIII	107312	G	A	Homozygous	YCL007C	YCL007C	stop_gained	p.Gln19*
F1	chrIII	123001	C	T	Homozygous	YCR006C	YCR006C	start_lost	p.Met1?
F1	chrIII	156428	C	T	Heterozygous	HSP30	YCR021C	stop_gained	p.Trp227*
F1	chrIII	246581	C	T	Homozygous	SSK22	YCR073C	start_lost	p.Met1?
F1	chrIII	264282	C	T	Homozygous	YCR087W	YCR087W	stop_gained	p.Gln103*
F1	chrIII	70648	C	T	Homozygous	RNQ1	YCL028W	stop_gained	p.Gln167*
F1	chrIV	1077851	T	C	Homozygous	PMT7	YDR307W	stop_lost&splice_region_variant	p.Ter663Glnext*?
F1	chrIV	1108484	A	G	Homozygous	YDR320W-B	YDR320W-B	start_lost	p.Met1?
F1	chrIV	1295364	C	T	Homozygous	YDR413C	YDR413C	stop_gained	p.Trp16*
F1	chrIV	1470784	G	A	Homozygous	EMI1	YDR512C	stop_gained	p.Gln94*
F1	chrIV	290079	C	T	Homozygous	YDL094C	YDL094C	start_lost	p.Met1?
F1	chrIV	465051	T	A	Homozygous	YDR010C	YDR010C	stop_lost&splice_region_variant	p.Ter111Tyrext*?
F1	chrIV	465106	G	T	Heterozygous	YDR010C	YDR010C	stop_gained	p.Ser93*
F1	chrIV	465360	C	T	Heterozygous	YDR010C	YDR010C	stop_gained	p.Trp8*
F1	chrIV	47794	G	A	Homozygous	HO	YDL227C	stop_gained	p.Gln80*
F1	chrIV	679750	G	A	Homozygous	IRC2	YDR112W	stop_gained	p.Trp69*
F1	chrIV	894453	A	T	Homozygous	YDR215C	YDR215C	stop_gained	p.Leu17*
F1	chrIX	133870	T	C	Homozygous	QDR2	YIL121W	stop_lost&splice_region_variant	p.Ter543Glnext*?
F1	chrIX	247021	C	A	Homozygous	YIL058W	YIL058W	stop_gained	p.Tyr36*
F1	chrIX	308203	A	G	Homozygous	YIL025C	YIL025C	stop_lost&splice_region_variant	p.Ter125Glnext*?
F1	chrIX	34088	T	C	Homozygous	NIT1	YIL164C	stop_lost&splice_region_variant	p.Ter200Trpext*?
F1	chrIX	36904	C	A	Homozygous	YIL163C	YIL163C	stop_gained	p.Glu117*
F1	chrIX	397547	T	A	Homozygous	YIR020C-B	YIR020C-B	stop_gained	p.Lys135*
F1	chrV	213896	T	C	Homozygous	CHZ1	YER030W	stop_lost&splice_region_variant	p.Ter154Glnext*?
F1	chrV	373232	T	C	Homozygous	MAM1	YER106W	stop_lost&splice_region_variant	p.Ter303Glnext*?
F1	chrV	473722	C	T	Homozygous	YER152W-A	YER152W-A	stop_gained	p.Gln80*
F1	chrVI	106510	C	A	Homozygous	YFL015C	YFL015C	stop_gained	p.Glu152*
F1	chrVI	226463	C	T	Homozygous	YFR035C	YFR035C	start_lost	p.Met1?
F1	chrVII	185393	A	C	Homozygous	SPO74	YGL170C	start_lost	p.Met1?
F1	chrVII	280448	C	A	Heterozygous	NAB2	YGL122C	stop_gained	p.Glu26*
F1	chrVII	312838	T	G	Homozygous	YGL101W	YGL101W	stop_lost&splice_region_variant	p.Ter216Gluext*?
F1	chrVII	403437	A	G	Homozygous	YGL052W	YGL052W	start_lost	p.Met1?
F1	chrVII	43308	T	G	Homozygous	TAD1	YGL243W	start_lost	p.Met1?
F1	chrVII	433214	T	G	Homozygous	YGL034C	YGL034C	stop_lost&splice_region_variant	p.Ter122Tyrext*?
F1	chrVII	846740	A	T	Homozygous	YGR174W-A	YGR174W-A	stop_lost&splice_region_variant	p.Ter29Leuext*?
F1	chrVII	848849	C	T	Homozygous	YGR176W	YGR176W	stop_gained	p.Arg44*
F1	chrVIII	103931	T	A	Homozygous	HSE1	YHL002W	stop_gained	p.Tyr440*
F1	chrVIII	149577	A	G	Homozygous	YHR022C	YHR022C	stop_lost&splice_region_variant	p.Ter257Glnext*?
F1	chrVIII	167453	G	A	Homozygous	YHR028W-A	YHR028W-A	stop_gained	p.Trp34*
F1	chrVIII	167487	C	T	Homozygous	YHR028W-A	YHR028W-A	stop_gained	p.Arg46*
F1	chrVIII	167671	A	G	Homozygous	YHR028W-A	YHR028W-A	stop_lost&splice_region_variant	p.Ter107Trpext*?
F1	chrVIII	239033	G	T	Homozygous	YHR071C-A	YHR071C-A	stop_gained	p.Tyr66*
F1	chrVIII	342733	C	T	Heterozygous	TOM71	YHR117W	stop_gained	p.Gln129*
F1	chrX	315177	G	C	Homozygous	YJL064W	YJL064W	start_lost	p.Met1?
F1	chrX	36804	T	A	Homozygous	YJL211C	YJL211C	stop_gained	p.Arg133*
F1	chrX	463413	T	G	Homozygous	YJR015W	YJR015W	stop_gained	p.Tyr231*
F1	chrX	627341	T	C	Homozygous	LIH1	YJR107W	start_lost	p.Met1?
F1	chrX	629082	A	G	Homozygous	ABM1	YJR108W	stop_lost&splice_region_variant	p.Ter124Trpext*?
F1	chrX	85607	G	C	Homozygous	YJL182C	YJL182C	stop_gained	p.Ser49*
F1	chrXI	149388	A	C	Homozygous	KDX1	YKL161C	stop_lost&splice_region_variant	p.Ter434Gluext*?
F1	chrXI	469719	G	C	Homozygous	YKR016W	YKR016W	start_lost	p.Met1?
F1	chrXI	549543	G	A	Homozygous	TRM2	YKR056W	stop_gained	p.Trp32*
F1	chrXI	553597	C	A	Homozygous	GLG1	YKR058W	stop_gained	p.Tyr276*
F1	chrXI	573386	T	A	Homozygous	MET1	YKR069W	stop_gained	p.Leu592*
F1	chrXI	605416	C	T	Homozygous	TVP38	YKR088C	start_lost	p.Met1?
F1	chrXII	1023823	C	A	Homozygous	YLR444C	YLR444C	stop_gained	p.Gly56*
F1	chrXII	385319	C	T	Homozygous	YLR118C	YLR118C	stop_gained	p.Trp30*
F1	chrXII	391007	G	A	Homozygous	YLR122C	YLR122C	stop_gained	p.Gln109*
F1	chrXII	391314	T	A	Homozygous	YLR123C	YLR123C	stop_gained	p.Lys32*
F1	chrXII	766039	C	T	Homozygous	YLR317W	YLR317W	stop_gained	p.Gln129*
F1	chrXII	855589	C	T	Homozygous	YLR366W	YLR366W	stop_gained	p.Arg18*
F1	chrXII	950350	T	A	Homozygous	YLR412C-A	YLR412C-A	stop_gained	p.Lys42*
F1	chrXIII	160037	C	A	Homozygous	YML057C-A	YML057C-A	stop_gained	p.Glu126*
F1	chrXIII	540442	T	C	Homozygous	YMR135W-A	YMR135W-A	stop_lost&splice_region_variant	p.Ter178Glnext*?
F1	chrXIII	651340	C	T	Homozygous	YMR193C-A	YMR193C-A	stop_gained	p.Trp40*
F1	chrXIII	74436	C	T	Homozygous	YML099W-A	YML099W-A	stop_gained	p.Gln70*
F1	chrXIII	883757	C	T	Homozygous	FKS3	YMR306W	stop_gained	p.Arg867*
F1	chrXIV	144250	G	A	Homozygous	YNL266W	YNL266W	stop_gained	p.Trp2*
F1	chrXIV	209853	G	A	Homozygous	YNL235C	YNL235C	stop_gained	p.Gln43*
F1	chrXIV	250314	A	T	Homozygous	MRX7	YNL211C	start_lost	p.Met1?
F1	chrXIV	292881	C	T	Homozygous	YNL184C	YNL184C	start_lost	p.Met1?
F1	chrXIV	479779	C	G	Homozygous	NIS1	YNL078W	stop_gained	p.Tyr4*
F1	chrXIV	505410	C	T	Homozygous	AQR1	YNL065W	stop_gained	p.Gln563*
F1	chrXIV	745342	A	G	Homozygous	YNR062C	YNR062C	start_lost	p.Met1?
F1	chrXIV	96324	G	A	Homozygous	YNL285W	YNL285W	stop_gained	p.Trp51*
F1	chrXV	1056121	A	T	Homozygous	FRE3	YOR381W	stop_gained	p.Lys193*
F1	chrXV	180307	T	G	Homozygous	IRA2	YOL081W	stop_lost&splice_region_variant	p.Ter3080Gluext*?
F1	chrXV	181290	G	A	Homozygous	YOL079W	YOL079W	stop_gained	p.Trp78*
F1	chrXV	181452	T	A	Homozygous	YOL079W	YOL079W	stop_gained	p.Tyr132*
F1	chrXV	207397	G	A	Homozygous	CRT10	YOL063C	stop_gained	p.Gln957*
F1	chrXV	344472	C	A	Heterozygous	TIR4	YOR009W	stop_gained	p.Tyr46*
F1	chrXV	377861	G	A	Heterozygous	YOR024W	YOR024W	stop_gained	p.Trp5*
F1	chrXV	378122	C	G	Homozygous	YOR024W	YOR024W	stop_gained	p.Tyr92*
F1	chrXV	427817	A	G	Homozygous	YOR053W	YOR053W	start_lost	p.Met1?
F1	chrXV	459790	C	T	Homozygous	NRT1	YOR071C	stop_gained	p.Trp496*
F1	chrXV	566900	C	A	Homozygous	AFI1	YOR129C	stop_gained	p.Glu887*
F1	chrXV	631073	C	A	Homozygous	PUP1	YOR157C	stop_gained	p.Glu227*
F1	chrXV	670050	G	T	Homozygous	GAC1	YOR178C	stop_gained	p.Cys64*
F1	chrXV	70393	C	T	Homozygous	YOL134C	YOL134C	stop_gained	p.Trp51*
F1	chrXV	745663	G	T	Homozygous	SPR2	YOR214C	stop_gained	p.Ser214*
F1	chrXV	836157	C	T	Homozygous	TPO4	YOR273C	stop_gained	p.Trp92*
F1	chrXVI	237340	G	A	Homozygous	ATG29	YPL166W	start_lost	p.Met1?
F1	chrXVI	324025	T	G	Homozygous	YPL119C-A	YPL119C-A	stop_lost&splice_region_variant	p.Ter88Serext*?
F1	chrXVI	336365	T	A	Homozygous	YPL114W	YPL114W	stop_lost&splice_region_variant	p.Ter140Lysext*?
F1	chrXVI	68882	G	C	Homozygous	BBP1	YPL255W	stop_lost&splice_region_variant	p.Ter386Tyrext*?
F1	chrXVI	764718	T	G	Homozygous	YPR117W	YPR117W	stop_gained	p.Leu1565*
F10	chrI	114357	C	A	Homozygous	YAL019W-A	YAL019W-A	stop_gained	p.Cys36*
F10	chrI	36524	C	T	Homozygous	ECM1	YAL059W	stop_gained	p.Arg6*
F10	chrI	83335	C	G	Homozygous	PRP45	YAL032C	stop_lost&splice_region_variant	p.Ter380Tyrext*?
F10	chrI	83337	A	G	Homozygous	PRP45	YAL032C	stop_lost&splice_region_variant	p.Ter380Glnext*?
F10	chrI	95388	A	G	Homozygous	YAL026C-A	YAL026C-A	stop_lost&splice_region_variant	p.Ter146Glnext*?
F10	chrII	294026	A	G	Homozygous	YBR027C	YBR027C	stop_lost&splice_region_variant	p.Ter111Glnext*?
F10	chrII	425596	G	A	Homozygous	YBR089W	YBR089W	stop_gained	p.Trp138*
F10	chrII	425780	T	C	Homozygous	YBR089W	YBR089W	stop_lost&splice_region_variant	p.Ter200Argext*?
F10	chrII	517188	T	C	Homozygous	YBR139W	YBR139W	stop_lost&splice_region_variant	p.Ter509Glnext*?
F10	chrII	606055	G	A	Heterozygous	YBR190W	YBR190W	stop_gained	p.Trp30*
F10	chrII	631123	C	A	Heterozygous	COS111	YBR203W	stop_gained	p.Tyr652*
F10	chrII	670182	G	T	Heterozygous	YBR224W	YBR224W	stop_gained	p.Gly20*
F10	chrII	778533	T	A	Heterozygous	APM3	YBR288C	stop_gained	p.Lys311*
F10	chrIII	123001	C	T	Homozygous	YCR006C	YCR006C	start_lost	p.Met1?
F10	chrIII	157442	C	T	Homozygous	YCR022C	YCR022C	stop_gained	p.Trp108*
F10	chrIII	157443	C	T	Homozygous	YCR022C	YCR022C	stop_gained	p.Trp108*
F10	chrIII	198820	G	A	Heterozygous	BUD5	YCR038C	stop_gained	p.Gln244*
F10	chrIII	246581	C	T	Homozygous	SSK22	YCR073C	start_lost	p.Met1?
F10	chrIII	78951	A	T	Homozygous	YCL023C	YCL023C	stop_lost&splice_region_variant	p.Ter116Lysext*?
F10	chrIV	1077851	T	C	Homozygous	PMT7	YDR307W	stop_lost&splice_region_variant	p.Ter663Glnext*?
F10	chrIV	1108484	A	G	Homozygous	YDR320W-B	YDR320W-B	start_lost	p.Met1?
F10	chrIV	1283911	C	A	Homozygous	YDR406W-A	YDR406W-A	stop_gained	p.Ser38*
F10	chrIV	1345811	G	A	Homozygous	YDR442W	YDR442W	stop_gained	p.Trp55*
F10	chrIV	259641	C	T	Heterozygous	TRM3	YDL112W	stop_gained	p.Gln243*
F10	chrIV	290079	C	T	Homozygous	YDL094C	YDL094C	start_lost	p.Met1?
F10	chrIV	465051	T	A	Homozygous	YDR010C	YDR010C	stop_lost&splice_region_variant	p.Ter111Tyrext*?
F10	chrIV	465360	C	T	Homozygous	YDR010C	YDR010C	stop_gained	p.Trp8*
F10	chrIV	60924	A	C	Heterozygous	FMP45	YDL222C	stop_gained	p.Leu293*
F10	chrIV	677542	G	T	Heterozygous	FOB1	YDR110W	stop_gained	p.Glu481*
F10	chrIV	690503	T	A	Homozygous	VBA4	YDR119W	stop_gained	p.Cys759*
F10	chrIX	133870	T	C	Homozygous	QDR2	YIL121W	stop_lost&splice_region_variant	p.Ter543Glnext*?
F10	chrIX	200366	G	T	Homozygous	YIL086C	YIL086C	stop_gained	p.Tyr32*
F10	chrIX	384118	A	G	Homozygous	MET28	YIR017C	start_lost	p.Met1?
F10	chrIX	384159	G	A	Homozygous	YIR017W-A	YIR017W-A	stop_gained	p.Trp198*
F10	chrV	213898	G	T	Homozygous	CHZ1	YER030W	stop_lost&splice_region_variant	p.Ter154Tyrext*?
F10	chrV	229265	A	G	Homozygous	YER039C-A	YER039C-A	stop_lost&splice_region_variant	p.Ter73Argext*?
F10	chrV	373232	T	C	Homozygous	MAM1	YER106W	stop_lost&splice_region_variant	p.Ter303Glnext*?
F10	chrV	421115	T	C	Homozygous	COM2	YER130C	stop_lost&splice_region_variant	p.Ter444Trpext*?
F10	chrV	426332	A	T	Homozygous	PMD1	YER132C	stop_gained	p.Leu1373*
F10	chrV	450564	C	G	Homozygous	RTR1	YER139C	stop_lost&splice_region_variant	p.Ter227Serext*?
F10	chrV	484339	C	T	Homozygous	YER156C	YER156C	start_lost	p.Met1?
F10	chrV	491617	T	A	Homozygous	YER158W-A	YER158W-A	stop_gained	p.Leu44*
F10	chrV	99124	C	T	Homozygous	YEL028W	YEL028W	stop_gained	p.Gln153*
F10	chrVI	168177	C	A	Heterozygous	DCV1	YFR012W	stop_gained	p.Ser97*
F10	chrVII	117874	C	A	Heterozygous	MCM6	YGL201C	stop_gained	p.Glu1012*
F10	chrVII	144043	C	T	Heterozygous	IME4	YGL192W	stop_gained	p.Gln600*
F10	chrVII	149351	T	A	Homozygous	YGL188C	YGL188C	stop_gained	p.Arg56*
F10	chrVII	149393	G	A	Homozygous	YGL188C	YGL188C	stop_gained	p.Gln42*
F10	chrVII	157420	A	T	Homozygous	YGL182C	YGL182C	stop_gained	p.Tyr59*
F10	chrVII	157594	C	T	Homozygous	YGL182C	YGL182C	start_lost	p.Met1?
F10	chrVII	157595	A	G	Homozygous	YGL182C	YGL182C	start_lost	p.Met1?
F10	chrVII	185393	A	C	Homozygous	SPO74	YGL170C	start_lost	p.Met1?
F10	chrVII	311932	A	T	Heterozygous	YGL102C	YGL102C	start_lost	p.Met1?
F10	chrVII	357587	G	T	Heterozygous	YGL081W	YGL081W	stop_gained	p.Glu71*
F10	chrVII	357615	T	A	Heterozygous	YGL081W	YGL081W	stop_gained	p.Leu80*
F10	chrVII	403437	A	G	Homozygous	YGL052W	YGL052W	start_lost	p.Met1?
F10	chrVII	43308	T	G	Homozygous	TAD1	YGL243W	start_lost	p.Met1?
F10	chrVII	592119	G	C	Homozygous	YGR050C	YGR050C	stop_gained	p.Tyr108*
F10	chrVII	592944	T	A	Homozygous	YGR051C	YGR051C	stop_gained	p.Lys96*
F10	chrVII	594592	C	T	Homozygous	FMP48	YGR052W	stop_gained	p.Gln333*
F10	chrVII	627362	A	T	Homozygous	YGR069W	YGR069W	stop_gained	p.Lys94*
F10	chrVII	794972	G	A	Heterozygous	YGR151C	YGR151C	stop_gained	p.Gln7*
F10	chrVII	807532	G	T	Homozygous	NSR1	YGR159C	stop_gained	p.Ser42*
F10	chrVII	846740	A	T	Homozygous	YGR174W-A	YGR174W-A	stop_lost&splice_region_variant	p.Ter29Leuext*?
F10	chrVII	970776	T	A	Heterozygous	PFK1	YGR240C	stop_gained	p.Lys987*
F10	chrVII	989276	C	T	Homozygous	MGA1	YGR249W	stop_gained	p.Gln410*
F10	chrVIII	157451	A	C	Heterozygous	MYO1	YHR023W	stop_lost&splice_region_variant	p.Ter1929Serext*?
F10	chrVIII	175285	A	T	Homozygous	YHR032C-A	YHR032C-A	stop_gained	p.Leu37*
F10	chrVIII	234904	C	T	Homozygous	YHR069C-A	YHR069C-A	stop_gained	p.Trp111*
F10	chrVIII	239033	G	T	Homozygous	YHR071C-A	YHR071C-A	stop_gained	p.Tyr66*
F10	chrVIII	32577	G	T	Heterozygous	VMR1	YHL035C	stop_gained	p.Cys60*
F10	chrX	173631	G	A	Heterozygous	TRK1	YJL129C	stop_gained	p.Arg1226*
F10	chrX	463413	T	G	Homozygous	YJR015W	YJR015W	stop_gained	p.Tyr231*
F10	chrX	690963	G	T	Homozygous	YJR140W-A	YJR140W-A	start_lost	p.Met1?
F10	chrXI	149388	A	C	Homozygous	KDX1	YKL161C	stop_lost&splice_region_variant	p.Ter434Gluext*?
F10	chrXI	184808	G	A	Heterozygous	HSK3	YKL138C-A	stop_gained	p.Gln69*
F10	chrXI	248100	T	A	Homozygous	YKL102C	YKL102C	stop_gained	p.Lys90*
F10	chrXI	469719	G	C	Homozygous	YKR016W	YKR016W	start_lost	p.Met1?
F10	chrXI	549543	G	A	Homozygous	TRM2	YKR056W	stop_gained	p.Trp32*
F10	chrXII	139321	A	T	Homozygous	SPO75	YLL005C	stop_gained	p.Leu409*
F10	chrXII	341504	G	A	Heterozygous	MIM2	YLR099W-A	stop_gained	p.Trp60*
F10	chrXII	35579	C	T	Heterozygous	YLL053C	YLL053C	stop_gained	p.Trp128*
F10	chrXII	66688	G	T	Homozygous	YLL037W	YLL037W	stop_gained	p.Gly43*
F10	chrXII	766039	C	T	Homozygous	YLR317W	YLR317W	stop_gained	p.Gln129*
F10	chrXII	80695	C	T	Homozygous	RRT7	YLL030C	start_lost	p.Met1?
F10	chrXII	934221	C	T	Homozygous	BLS1	YLR408C	stop_gained	p.Trp11*
F10	chrXIII	280284	C	T	Homozygous	YMR007W	YMR007W	stop_gained	p.Gln109*
F10	chrXIII	319009	G	A	Heterozygous	UBC7	YMR022W	stop_gained	p.Trp110*
F10	chrXIII	70197	C	A	Heterozygous	YML100W-A	YML100W-A	stop_gained	p.Cys20*
F10	chrXIII	74436	C	T	Heterozygous	YML099W-A	YML099W-A	stop_gained	p.Gln70*
F10	chrXIV	144250	G	A	Homozygous	YNL266W	YNL266W	stop_gained	p.Trp2*
F10	chrXIV	292881	C	T	Homozygous	YNL184C	YNL184C	start_lost	p.Met1?
F10	chrXIV	300270	C	T	Homozygous	RHO5	YNL180C	stop_gained	p.Trp127*
F10	chrXIV	300839	G	A	Homozygous	YNL179C	YNL179C	stop_gained	p.Arg89*
F10	chrXIV	356906	A	T	Homozygous	YNL143C	YNL143C	stop_gained	p.Leu94*
F10	chrXIV	409872	T	G	Heterozygous	DMA2	YNL116W	stop_gained	p.Leu511*
F10	chrXIV	440865	G	A	Heterozygous	YNL097C-B	YNL097C-B	stop_gained	p.Gln19*
F10	chrXIV	498539	T	C	Homozygous	YNL067W-A	YNL067W-A	start_lost	p.Met1?
F10	chrXIV	505410	C	T	Homozygous	AQR1	YNL065W	stop_gained	p.Gln563*
F10	chrXIV	549252	A	T	Heterozygous	BOP3	YNL042W	stop_gained	p.Lys385*
F10	chrXIV	602320	G	A	Heterozygous	YNL017C	YNL017C	stop_gained	p.Gln53*
F10	chrXIV	680434	C	T	Heterozygous	ALG12	YNR030W	stop_gained	p.Gln546*
F10	chrXIV	734067	C	G	Heterozygous	BIO4	YNR057C	start_lost	p.Met1?
F10	chrXIV	745341	C	T	Homozygous	YNR062C	YNR062C	start_lost	p.Met1?
F10	chrXIV	745342	A	G	Homozygous	YNR062C	YNR062C	start_lost	p.Met1?
F10	chrXIV	753727	A	C	Homozygous	YNR066C	YNR066C	stop_lost&splice_region_variant	p.Ter437Gluext*?
F10	chrXV	161673	T	C	Heterozygous	YOL085C	YOL085C	stop_lost&splice_region_variant	p.Ter114Trpext*?
F10	chrXV	181290	G	A	Homozygous	YOL079W	YOL079W	stop_gained	p.Trp78*
F10	chrXV	207397	G	A	Homozygous	CRT10	YOL063C	stop_gained	p.Gln957*
F10	chrXV	270054	G	A	Homozygous	YOL029C	YOL029C	stop_gained	p.Gln123*
F10	chrXV	293126	G	T	Heterozygous	ESC8	YOL017W	stop_gained	p.Glu200*
F10	chrXV	340332	G	A	Heterozygous	tR(ACG)O	tR(ACG)O	stop_gained	p.Gln14*
F10	chrXV	356956	G	T	Homozygous	YOR012W	YOR012W	stop_lost&splice_region_variant	p.Ter138Tyrext*?
F10	chrXV	427817	A	G	Heterozygous	YOR053W	YOR053W	start_lost	p.Met1?
F10	chrXV	670050	G	T	Homozygous	GAC1	YOR178C	stop_gained	p.Cys64*
F10	chrXV	693429	C	T	Heterozygous	ULS1	YOR191W	stop_gained	p.Gln319*
F10	chrXV	741569	T	C	Heterozygous	MGM1	YOR211C	start_lost	p.Met1?
F10	chrXV	751476	T	G	Homozygous	YOR218C	YOR218C	stop_lost&splice_region_variant	p.Ter140Cysext*?
F10	chrXV	751511	G	A	Homozygous	YOR218C	YOR218C	stop_gained	p.Gln129*
F10	chrXV	943688	C	T	Homozygous	YOR331C	YOR331C	stop_gained	p.Trp145*
F10	chrXV	982160	C	T	Homozygous	YOR345C	YOR345C	start_lost	p.Met1?
F10	chrXVI	195253	A	G	Homozygous	YPL185W	YPL185W	start_lost	p.Met1?
F10	chrXVI	324025	T	G	Homozygous	YPL119C-A	YPL119C-A	stop_lost&splice_region_variant	p.Ter88Serext*?
F10	chrXVI	68882	G	C	Homozygous	BBP1	YPL255W	stop_lost&splice_region_variant	p.Ter386Tyrext*?
F10	chrXVI	697502	T	C	Homozygous	YPR077C	YPR077C	start_lost	p.Met1?
F10	chrXVI	716173	G	A	Homozygous	NVJ2	YPR091C	stop_gained	p.Arg766*
F10	chrXVI	883117	G	A	Homozygous	YPR170C	YPR170C	stop_gained	p.Gln68*
F11	chrI	36524	C	T	Homozygous	ECM1	YAL059W	stop_gained	p.Arg6*
F11	chrII	426936	G	C	Homozygous	YBR090C	YBR090C	stop_gained	p.Tyr41*
F11	chrII	458800	C	T	Homozygous	YBR109W-A	YBR109W-A	stop_gained	p.Gln65*
F11	chrII	465618	G	A	Homozygous	YBR113W	YBR113W	stop_gained	p.Trp18*
F11	chrII	465979	G	A	Homozygous	YBR113W	YBR113W	stop_gained	p.Trp138*
F11	chrII	615204	C	A	Homozygous	YBR197C	YBR197C	stop_lost&splice_region_variant	p.Ter218Leuext*?
F11	chrIII	107354	T	A	Heterozygous	YCL007C	YCL007C	stop_gained	p.Lys5*
F11	chrIII	110056	A	T	Heterozygous	PGS1	YCL004W	stop_gained	p.Arg318*
F11	chrIII	113516	T	G	Heterozygous	YCL001W-A	YCL001W-A	stop_gained	p.Leu146*
F11	chrIII	122759	C	T	Heterozygous	YCR006C	YCR006C	stop_gained	p.Trp82*
F11	chrIII	246581	C	T	Homozygous	SSK22	YCR073C	start_lost	p.Met1?
F11	chrIII	264282	C	T	Homozygous	YCR087W	YCR087W	stop_gained	p.Gln103*
F11	chrIII	40315	G	T	Homozygous	YCL049C	YCL049C	stop_gained	p.Ser137*
F11	chrIV	1077851	T	C	Homozygous	PMT7	YDR307W	stop_lost&splice_region_variant	p.Ter663Glnext*?
F11	chrIV	1108484	A	G	Homozygous	YDR320W-B	YDR320W-B	start_lost	p.Met1?
F11	chrIV	1470784	G	A	Homozygous	EMI1	YDR512C	stop_gained	p.Gln94*
F11	chrIV	290079	C	T	Homozygous	YDL094C	YDL094C	start_lost	p.Met1?
F11	chrIV	465051	T	A	Homozygous	YDR010C	YDR010C	stop_lost&splice_region_variant	p.Ter111Tyrext*?
F11	chrIV	465360	C	T	Homozygous	YDR010C	YDR010C	stop_gained	p.Trp8*
F11	chrIX	133870	T	C	Homozygous	QDR2	YIL121W	stop_lost&splice_region_variant	p.Ter543Glnext*?
F11	chrIX	34088	T	C	Homozygous	NIT1	YIL164C	stop_lost&splice_region_variant	p.Ter200Trpext*?
F11	chrV	213896	T	C	Homozygous	CHZ1	YER030W	stop_lost&splice_region_variant	p.Ter154Glnext*?
F11	chrV	229265	A	G	Homozygous	YER039C-A	YER039C-A	stop_lost&splice_region_variant	p.Ter73Argext*?
F11	chrV	318809	A	T	Homozygous	YER078W-A	YER078W-A	stop_lost&splice_region_variant	p.Ter55Leuext*?
F11	chrV	355336	C	G	Homozygous	YER097W	YER097W	stop_gained	p.Ser66*
F11	chrV	540683	C	T	Homozygous	YER175W-A	YER175W-A	stop_gained	p.Gln12*
F11	chrVI	106510	C	A	Homozygous	YFL015C	YFL015C	stop_gained	p.Glu152*
F11	chrVI	226463	C	T	Homozygous	YFR035C	YFR035C	start_lost	p.Met1?
F11	chrVI	34971	A	T	Heterozygous	ALR2	YFL050C	stop_gained	p.Leu293*
F11	chrVI	48867	T	A	Heterozygous	YFL041W-A	YFL041W-A	stop_gained	p.Leu45*
F11	chrVII	312838	T	G	Homozygous	YGL101W	YGL101W	stop_lost&splice_region_variant	p.Ter216Gluext*?
F11	chrVII	332413	G	A	Homozygous	PAN2	YGL094C	stop_gained	p.Gln685*
F11	chrVII	43308	T	G	Homozygous	TAD1	YGL243W	start_lost	p.Met1?
F11	chrVII	485424	T	C	Homozygous	YGL006W-A	YGL006W-A	start_lost	p.Met1?
F11	chrVII	592944	T	A	Homozygous	YGR051C	YGR051C	stop_gained	p.Lys96*
F11	chrVII	848849	C	T	Homozygous	YGR176W	YGR176W	stop_gained	p.Arg44*
F11	chrVII	989276	C	T	Homozygous	MGA1	YGR249W	stop_gained	p.Gln410*
F11	chrVIII	149577	A	G	Homozygous	YHR022C	YHR022C	stop_lost&splice_region_variant	p.Ter257Glnext*?
F11	chrVIII	167453	G	A	Homozygous	YHR028W-A	YHR028W-A	stop_gained	p.Trp34*
F11	chrVIII	167487	C	T	Homozygous	YHR028W-A	YHR028W-A	stop_gained	p.Arg46*
F11	chrVIII	167671	A	G	Homozygous	YHR028W-A	YHR028W-A	stop_lost&splice_region_variant	p.Ter107Trpext*?
F11	chrVIII	239033	G	T	Homozygous	YHR071C-A	YHR071C-A	stop_gained	p.Tyr66*
F11	chrX	36804	T	A	Homozygous	YJL211C	YJL211C	stop_gained	p.Arg133*
F11	chrX	627341	T	C	Homozygous	LIH1	YJR107W	start_lost	p.Met1?
F11	chrX	629082	A	G	Homozygous	ABM1	YJR108W	stop_lost&splice_region_variant	p.Ter124Trpext*?
F11	chrX	85607	G	C	Homozygous	YJL182C	YJL182C	stop_gained	p.Ser49*
F11	chrXI	149388	A	C	Homozygous	KDX1	YKL161C	stop_lost&splice_region_variant	p.Ter434Gluext*?
F11	chrXI	171772	G	A	Homozygous	YKL147C	YKL147C	stop_gained	p.Gln133*
F11	chrXI	382255	A	T	Heterozygous	YKL031W	YKL031W	stop_gained	p.Lys62*
F11	chrXI	549543	G	A	Homozygous	TRM2	YKR056W	stop_gained	p.Trp32*
F11	chrXI	573386	T	A	Homozygous	MET1	YKR069W	stop_gained	p.Leu592*
F11	chrXI	580214	G	A	Homozygous	YKR075W-A	YKR075W-A	start_lost	p.Met1?
F11	chrXII	1023823	C	A	Homozygous	YLR444C	YLR444C	stop_gained	p.Gly56*
F11	chrXII	391007	G	A	Homozygous	YLR122C	YLR122C	stop_gained	p.Gln109*
F11	chrXII	391314	T	A	Homozygous	YLR123C	YLR123C	stop_gained	p.Lys32*
F11	chrXII	444491	C	T	Homozygous	YLR152C	YLR152C	stop_gained	p.Trp66*
F11	chrXII	746523	T	A	Homozygous	CDA1	YLR307W	stop_lost&splice_region_variant	p.Ter302Lysext*?
F11	chrXII	766039	C	T	Homozygous	YLR317W	YLR317W	stop_gained	p.Gln129*
F11	chrXII	950350	T	A	Homozygous	YLR412C-A	YLR412C-A	stop_gained	p.Lys42*
F11	chrXIII	160037	C	A	Homozygous	YML057C-A	YML057C-A	stop_gained	p.Glu126*
F11	chrXIII	651340	C	T	Homozygous	YMR193C-A	YMR193C-A	stop_gained	p.Trp40*
F11	chrXIII	74436	C	T	Homozygous	YML099W-A	YML099W-A	stop_gained	p.Gln70*
F11	chrXIII	94071	C	T	Homozygous	UFO1	YML088W	stop_gained	p.Arg613*
F11	chrXIV	144250	G	A	Heterozygous	YNL266W	YNL266W	stop_gained	p.Trp2*
F11	chrXIV	209853	G	A	Homozygous	YNL235C	YNL235C	stop_gained	p.Gln43*
F11	chrXIV	244963	G	T	Heterozygous	IES2	YNL215W	stop_gained	p.Glu166*
F11	chrXIV	315675	C	T	Homozygous	YNL171C	YNL171C	stop_gained	p.Trp108*
F11	chrXIV	401035	A	G	Homozygous	YNL120C	YNL120C	stop_lost&splice_region_variant	p.Ter162Argext*?
F11	chrXIV	479779	C	G	Homozygous	NIS1	YNL078W	stop_gained	p.Tyr4*
F11	chrXIV	498539	T	C	Heterozygous	YNL067W-A	YNL067W-A	start_lost	p.Met1?
F11	chrXIV	505410	C	T	Homozygous	AQR1	YNL065W	stop_gained	p.Gln563*
F11	chrXIV	688148	G	T	Homozygous	ABZ1	YNR033W	stop_gained	p.Glu172*
F11	chrXIV	745342	A	G	Homozygous	YNR062C	YNR062C	start_lost	p.Met1?
F11	chrXIV	752504	A	T	Heterozygous	YNR065C	YNR065C	stop_gained	p.Cys399*
F11	chrXIV	96324	G	A	Homozygous	YNL285W	YNL285W	stop_gained	p.Trp51*
F11	chrXV	181290	G	A	Homozygous	YOL079W	YOL079W	stop_gained	p.Trp78*
F11	chrXV	181452	T	A	Homozygous	YOL079W	YOL079W	stop_gained	p.Tyr132*
F11	chrXV	207397	G	A	Homozygous	CRT10	YOL063C	stop_gained	p.Gln957*
F11	chrXV	344472	C	A	Homozygous	TIR4	YOR009W	stop_gained	p.Tyr46*
F11	chrXV	378122	C	G	Homozygous	YOR024W	YOR024W	stop_gained	p.Tyr92*
F11	chrXV	412140	G	A	Heterozygous	WHI2	YOR043W	stop_gained	p.Trp424*
F11	chrXV	461793	G	A	Homozygous	YOR072W-A	YOR072W-A	start_lost	p.Met1?
F11	chrXV	631073	C	A	Homozygous	PUP1	YOR157C	stop_gained	p.Glu227*
F11	chrXV	670050	G	T	Homozygous	GAC1	YOR178C	stop_gained	p.Cys64*
F11	chrXV	70393	C	T	Homozygous	YOL134C	YOL134C	stop_gained	p.Trp51*
F11	chrXV	751476	T	G	Homozygous	YOR218C	YOR218C	stop_lost&splice_region_variant	p.Ter140Cysext*?
F11	chrXV	751511	G	A	Homozygous	YOR218C	YOR218C	stop_gained	p.Gln129*
F11	chrXV	772900	C	A	Heterozygous	MKK1	YOR231W	stop_gained	p.Cys100*
F11	chrXV	847171	C	T	Homozygous	YOR282W	YOR282W	stop_gained	p.Arg58*
F11	chrXVI	167002	G	A	Homozygous	TPK2	YPL203W	stop_gained	p.Trp249*
F11	chrXVI	237340	G	A	Homozygous	ATG29	YPL166W	start_lost	p.Met1?
F11	chrXVI	68882	G	C	Homozygous	BBP1	YPL255W	stop_lost&splice_region_variant	p.Ter386Tyrext*?
F12	chrI	114357	C	A	Homozygous	YAL019W-A	YAL019W-A	stop_gained	p.Cys36*
F12	chrI	36524	C	T	Homozygous	ECM1	YAL059W	stop_gained	p.Arg6*
F12	chrI	83337	A	G	Homozygous	PRP45	YAL032C	stop_lost&splice_region_variant	p.Ter380Glnext*?
F12	chrI	95388	A	G	Homozygous	YAL026C-A	YAL026C-A	stop_lost&splice_region_variant	p.Ter146Glnext*?
F12	chrII	294026	A	G	Homozygous	YBR027C	YBR027C	stop_lost&splice_region_variant	p.Ter111Glnext*?
F12	chrII	299176	C	A	Homozygous	RKM3	YBR030W	stop_gained	p.Tyr295*
F12	chrII	425596	G	A	Homozygous	YBR089W	YBR089W	stop_gained	p.Trp138*
F12	chrII	425780	T	C	Homozygous	YBR089W	YBR089W	stop_lost&splice_region_variant	p.Ter200Argext*?
F12	chrII	43179	G	A	Homozygous	YBL096C	YBL096C	stop_gained	p.Arg102*
F12	chrII	637562	G	T	Heterozygous	DUR1%2C2	YBR208C	stop_gained	p.Ser1550*
F12	chrII	773304	C	G	Homozygous	YBR284W	YBR284W	stop_gained	p.Ser689*
F12	chrIII	157443	C	T	Homozygous	YCR022C	YCR022C	stop_gained	p.Trp108*
F12	chrIII	245519	A	C	Homozygous	SSK22	YCR073C	stop_gained	p.Tyr355*
F12	chrIII	246581	C	T	Homozygous	SSK22	YCR073C	start_lost	p.Met1?
F12	chrIII	55209	G	C	Homozygous	ATG22	YCL038C	stop_gained	p.Ser440*
F12	chrIII	78951	A	T	Homozygous	YCL023C	YCL023C	stop_lost&splice_region_variant	p.Ter116Lysext*?
F12	chrIV	1077851	T	C	Homozygous	PMT7	YDR307W	stop_lost&splice_region_variant	p.Ter663Glnext*?
F12	chrIV	1108484	A	G	Homozygous	YDR320W-B	YDR320W-B	start_lost	p.Met1?
F12	chrIV	1283911	C	A	Homozygous	YDR406W-A	YDR406W-A	stop_gained	p.Ser38*
F12	chrIV	1345811	G	A	Homozygous	YDR442W	YDR442W	stop_gained	p.Trp55*
F12	chrIV	290079	C	T	Homozygous	YDL094C	YDL094C	start_lost	p.Met1?
F12	chrIV	378103	T	C	Homozygous	YDL041W	YDL041W	start_lost	p.Met1?
F12	chrIV	465051	T	A	Heterozygous	YDR010C	YDR010C	stop_lost&splice_region_variant	p.Ter111Tyrext*?
F12	chrIV	690503	T	A	Homozygous	VBA4	YDR119W	stop_gained	p.Cys759*
F12	chrIV	791848	G	C	Homozygous	CDC37	YDR168W	stop_lost&splice_region_variant	p.Ter507Tyrext*?
F12	chrIV	854220	C	T	Homozygous	YDR199W	YDR199W	stop_gained	p.Gln16*
F12	chrIX	133870	T	C	Homozygous	QDR2	YIL121W	stop_lost&splice_region_variant	p.Ter543Glnext*?
F12	chrIX	200366	G	T	Homozygous	YIL086C	YIL086C	stop_gained	p.Tyr32*
F12	chrIX	384118	A	G	Homozygous	MET28	YIR017C	start_lost	p.Met1?
F12	chrIX	384159	G	A	Homozygous	YIR017W-A	YIR017W-A	stop_gained	p.Trp198*
F12	chrV	229265	A	G	Homozygous	YER039C-A	YER039C-A	stop_lost&splice_region_variant	p.Ter73Argext*?
F12	chrV	373232	T	C	Homozygous	MAM1	YER106W	stop_lost&splice_region_variant	p.Ter303Glnext*?
F12	chrV	390590	T	G	Homozygous	BOI2	YER114C	stop_lost&splice_region_variant	p.Ter1041Tyrext*?
F12	chrV	421115	T	C	Homozygous	COM2	YER130C	stop_lost&splice_region_variant	p.Ter444Trpext*?
F12	chrV	426332	A	T	Homozygous	PMD1	YER132C	stop_gained	p.Leu1373*
F12	chrV	99124	C	T	Homozygous	YEL028W	YEL028W	stop_gained	p.Gln153*
F12	chrVII	1044025	G	A	Homozygous	RNH70	YGR276C	stop_gained	p.Gln486*
F12	chrVII	149351	T	A	Homozygous	YGL188C	YGL188C	stop_gained	p.Arg56*
F12	chrVII	149393	G	A	Homozygous	YGL188C	YGL188C	stop_gained	p.Gln42*
F12	chrVII	157420	A	T	Homozygous	YGL182C	YGL182C	stop_gained	p.Tyr59*
F12	chrVII	157594	C	T	Homozygous	YGL182C	YGL182C	start_lost	p.Met1?
F12	chrVII	157595	A	G	Homozygous	YGL182C	YGL182C	start_lost	p.Met1?
F12	chrVII	185393	A	C	Homozygous	SPO74	YGL170C	start_lost	p.Met1?
F12	chrVII	43308	T	G	Homozygous	TAD1	YGL243W	start_lost	p.Met1?
F12	chrVII	485423	A	G	Heterozygous	YGL006W-A	YGL006W-A	start_lost	p.Met1?
F12	chrVII	485424	T	C	Heterozygous	YGL006W-A	YGL006W-A	start_lost	p.Met1?
F12	chrVII	546544	C	A	Heterozygous	IMO32	YGR031W	stop_gained	p.Ser35*
F12	chrVII	579758	C	T	Heterozygous	MTE1	YGR042W	stop_gained	p.Gln95*
F12	chrVII	592119	G	C	Homozygous	YGR050C	YGR050C	stop_gained	p.Tyr108*
F12	chrVII	592944	T	A	Homozygous	YGR051C	YGR051C	stop_gained	p.Lys96*
F12	chrVII	594592	C	T	Homozygous	FMP48	YGR052W	stop_gained	p.Gln333*
F12	chrVII	627362	A	T	Homozygous	YGR069W	YGR069W	stop_gained	p.Lys94*
F12	chrVII	720525	C	A	Homozygous	YGR114C	YGR114C	stop_gained	p.Gly44*
F12	chrVII	807532	G	T	Homozygous	NSR1	YGR159C	stop_gained	p.Ser42*
F12	chrVII	846740	A	T	Homozygous	YGR174W-A	YGR174W-A	stop_lost&splice_region_variant	p.Ter29Leuext*?
F12	chrVII	989276	C	T	Homozygous	MGA1	YGR249W	stop_gained	p.Gln410*
F12	chrVIII	234904	C	T	Homozygous	YHR069C-A	YHR069C-A	stop_gained	p.Trp111*
F12	chrVIII	239033	G	T	Homozygous	YHR071C-A	YHR071C-A	stop_gained	p.Tyr66*
F12	chrVIII	506982	G	T	Heterozygous	MNL1	YHR204W	stop_gained	p.Glu222*
F12	chrX	463413	T	G	Homozygous	YJR015W	YJR015W	stop_gained	p.Tyr231*
F12	chrX	554848	A	G	Homozygous	NTA1	YJR062C	start_lost	p.Met1?
F12	chrX	690963	G	T	Homozygous	YJR140W-A	YJR140W-A	start_lost	p.Met1?
F12	chrXI	469719	G	C	Homozygous	YKR016W	YKR016W	start_lost	p.Met1?
F12	chrXI	506888	A	T	Homozygous	YKR033C	YKR033C	stop_gained	p.Tyr139*
F12	chrXI	549543	G	A	Homozygous	TRM2	YKR056W	stop_gained	p.Trp32*
F12	chrXI	573386	T	A	Homozygous	MET1	YKR069W	stop_gained	p.Leu592*
F12	chrXII	139321	A	T	Homozygous	SPO75	YLL005C	stop_gained	p.Leu409*
F12	chrXII	66688	G	T	Heterozygous	YLL037W	YLL037W	stop_gained	p.Gly43*
F12	chrXII	766039	C	T	Homozygous	YLR317W	YLR317W	stop_gained	p.Gln129*
F12	chrXII	80695	C	T	Homozygous	RRT7	YLL030C	start_lost	p.Met1?
F12	chrXII	934221	C	T	Homozygous	BLS1	YLR408C	stop_gained	p.Trp11*
F12	chrXIII	280284	C	T	Homozygous	YMR007W	YMR007W	stop_gained	p.Gln109*
F12	chrXIII	74436	C	T	Homozygous	YML099W-A	YML099W-A	stop_gained	p.Gln70*
F12	chrXIV	137834	G	T	Homozygous	BSC4	YNL269W	stop_gained	p.Glu46*
F12	chrXIV	144250	G	A	Homozygous	YNL266W	YNL266W	stop_gained	p.Trp2*
F12	chrXIV	209853	G	A	Homozygous	YNL235C	YNL235C	stop_gained	p.Gln43*
F12	chrXIV	272740	A	T	Homozygous	YNL194C	YNL194C	stop_gained	p.Tyr292*
F12	chrXIV	292881	C	T	Homozygous	YNL184C	YNL184C	start_lost	p.Met1?
F12	chrXIV	300270	C	T	Homozygous	RHO5	YNL180C	stop_gained	p.Trp127*
F12	chrXIV	300839	G	A	Homozygous	YNL179C	YNL179C	stop_gained	p.Arg89*
F12	chrXIV	498539	T	C	Homozygous	YNL067W-A	YNL067W-A	start_lost	p.Met1?
F12	chrXIV	505410	C	T	Homozygous	AQR1	YNL065W	stop_gained	p.Gln563*
F12	chrXIV	745341	C	T	Homozygous	YNR062C	YNR062C	start_lost	p.Met1?
F12	chrXIV	745342	A	G	Homozygous	YNR062C	YNR062C	start_lost	p.Met1?
F12	chrXIV	753727	A	C	Homozygous	YNR066C	YNR066C	stop_lost&splice_region_variant	p.Ter437Gluext*?
F12	chrXV	181290	G	A	Homozygous	YOL079W	YOL079W	stop_gained	p.Trp78*
F12	chrXV	207397	G	A	Homozygous	CRT10	YOL063C	stop_gained	p.Gln957*
F12	chrXV	270054	G	A	Homozygous	YOL029C	YOL029C	stop_gained	p.Gln123*
F12	chrXV	288455	G	A	Heterozygous	YOL019W-A	YOL019W-A	stop_gained	p.Trp12*
F12	chrXV	670050	G	T	Homozygous	GAC1	YOR178C	stop_gained	p.Cys64*
F12	chrXV	699816	C	T	Homozygous	THI72	YOR192C	stop_gained	p.Trp251*
F12	chrXV	751476	T	G	Homozygous	YOR218C	YOR218C	stop_lost&splice_region_variant	p.Ter140Cysext*?
F12	chrXV	751511	G	A	Homozygous	YOR218C	YOR218C	stop_gained	p.Gln129*
F12	chrXV	932140	C	A	Homozygous	PDR10	YOR328W	stop_gained	p.Ser113*
F12	chrXV	943688	C	T	Homozygous	YOR331C	YOR331C	stop_gained	p.Trp145*
F12	chrXV	982160	C	T	Homozygous	YOR345C	YOR345C	start_lost	p.Met1?
F12	chrXVI	158928	G	T	Heterozygous	RKM1	YPL208W	stop_gained	p.Glu363*
F12	chrXVI	195253	A	G	Homozygous	YPL185W	YPL185W	start_lost	p.Met1?
F12	chrXVI	324025	T	G	Homozygous	YPL119C-A	YPL119C-A	stop_lost&splice_region_variant	p.Ter88Serext*?
F12	chrXVI	576807	C	T	Heterozygous	SUT2	YPR009W	stop_gained	p.Gln86*
F12	chrXVI	68882	G	C	Homozygous	BBP1	YPL255W	stop_lost&splice_region_variant	p.Ter386Tyrext*?
F12	chrXVI	697502	T	C	Homozygous	YPR077C	YPR077C	start_lost	p.Met1?
F12	chrXVI	883117	G	A	Homozygous	YPR170C	YPR170C	stop_gained	p.Gln68*
F13	chrI	36524	C	T	Homozygous	ECM1	YAL059W	stop_gained	p.Arg6*
F13	chrI	83335	C	G	Homozygous	PRP45	YAL032C	stop_lost&splice_region_variant	p.Ter380Tyrext*?
F13	chrI	83337	A	G	Homozygous	PRP45	YAL032C	stop_lost&splice_region_variant	p.Ter380Glnext*?
F13	chrI	95388	A	G	Homozygous	YAL026C-A	YAL026C-A	stop_lost&splice_region_variant	p.Ter146Glnext*?
F13	chrII	299176	C	A	Homozygous	RKM3	YBR030W	stop_gained	p.Tyr295*
F13	chrII	425596	G	A	Homozygous	YBR089W	YBR089W	stop_gained	p.Trp138*
F13	chrII	425780	T	C	Homozygous	YBR089W	YBR089W	stop_lost&splice_region_variant	p.Ter200Argext*?
F13	chrII	43179	G	A	Homozygous	YBL096C	YBL096C	stop_gained	p.Arg102*
F13	chrII	464422	A	T	Homozygous	CYC8	YBR112C	stop_gained	p.Leu450*
F13	chrII	647888	G	T	Homozygous	NGR1	YBR212W	start_lost	p.Met1?
F13	chrIII	123001	C	T	Homozygous	YCR006C	YCR006C	start_lost	p.Met1?
F13	chrIII	157443	C	T	Homozygous	YCR022C	YCR022C	stop_gained	p.Trp108*
F13	chrIII	201163	C	T	Homozygous	YCR041W	YCR041W	stop_gained	p.Gln85*
F13	chrIII	246581	C	T	Homozygous	SSK22	YCR073C	start_lost	p.Met1?
F13	chrIII	59028	G	T	Homozygous	GFD2	YCL036W	start_lost	p.Met1?
F13	chrIV	1077851	T	C	Homozygous	PMT7	YDR307W	stop_lost&splice_region_variant	p.Ter663Glnext*?
F13	chrIV	1079056	G	A	Homozygous	GIC2	YDR309C	stop_gained	p.Gln382*
F13	chrIV	1108484	A	G	Homozygous	YDR320W-B	YDR320W-B	start_lost	p.Met1?
F13	chrIV	1283911	C	A	Homozygous	YDR406W-A	YDR406W-A	stop_gained	p.Ser38*
F13	chrIV	1345811	G	A	Homozygous	YDR442W	YDR442W	stop_gained	p.Trp55*
F13	chrIV	239605	A	T	Homozygous	HNT1	YDL125C	start_lost	p.Met1?
F13	chrIV	290079	C	T	Homozygous	YDL094C	YDL094C	start_lost	p.Met1?
F13	chrIV	410017	G	A	Homozygous	YDL022C-A	YDL022C-A	stop_gained	p.Gln14*
F13	chrIV	465051	T	A	Homozygous	YDR010C	YDR010C	stop_lost&splice_region_variant	p.Ter111Tyrext*?
F13	chrIV	465360	C	T	Homozygous	YDR010C	YDR010C	stop_gained	p.Trp8*
F13	chrIV	477962	A	G	Homozygous	YDR015C	YDR015C	stop_lost&splice_region_variant	p.Ter80Glnext*?
F13	chrIV	681939	G	T	Homozygous	YDR114C	YDR114C	stop_gained	p.Tyr96*
F13	chrIV	690503	T	A	Homozygous	VBA4	YDR119W	stop_gained	p.Cys759*
F13	chrIX	133870	T	C	Homozygous	QDR2	YIL121W	stop_lost&splice_region_variant	p.Ter543Glnext*?
F13	chrIX	195662	A	T	Homozygous	YIL089W	YIL089W	stop_gained	p.Arg22*
F13	chrIX	200366	G	T	Homozygous	YIL086C	YIL086C	stop_gained	p.Tyr32*
F13	chrIX	228602	G	A	Homozygous	YIL071W-A	YIL071W-A	stop_gained	p.Trp18*
F13	chrIX	302344	T	A	Homozygous	YIL028W	YIL028W	stop_gained	p.Leu82*
F13	chrIX	384118	A	G	Homozygous	MET28	YIR017C	start_lost	p.Met1?
F13	chrIX	384159	G	A	Homozygous	YIR017W-A	YIR017W-A	stop_gained	p.Trp198*
F13	chrV	229265	A	G	Homozygous	YER039C-A	YER039C-A	stop_lost&splice_region_variant	p.Ter73Argext*?
F13	chrV	318646	A	G	Homozygous	YER078W-A	YER078W-A	start_lost	p.Met1?
F13	chrV	373232	T	C	Homozygous	MAM1	YER106W	stop_lost&splice_region_variant	p.Ter303Glnext*?
F13	chrV	421115	T	C	Homozygous	COM2	YER130C	stop_lost&splice_region_variant	p.Ter444Trpext*?
F13	chrV	426332	A	T	Homozygous	PMD1	YER132C	stop_gained	p.Leu1373*
F13	chrV	86596	T	C	Homozygous	MTC7	YEL033W	stop_lost&splice_region_variant	p.Ter140Argext*?
F13	chrV	99124	C	T	Homozygous	YEL028W	YEL028W	stop_gained	p.Gln153*
F13	chrVII	149351	T	A	Homozygous	YGL188C	YGL188C	stop_gained	p.Arg56*
F13	chrVII	149393	G	A	Homozygous	YGL188C	YGL188C	stop_gained	p.Gln42*
F13	chrVII	157579	A	T	Homozygous	YGL182C	YGL182C	stop_gained	p.Tyr6*
F13	chrVII	157594	C	T	Homozygous	YGL182C	YGL182C	start_lost	p.Met1?
F13	chrVII	185393	A	C	Homozygous	SPO74	YGL170C	start_lost	p.Met1?
F13	chrVII	43308	T	G	Homozygous	TAD1	YGL243W	start_lost	p.Met1?
F13	chrVII	482943	A	T	Homozygous	YGL007C-A	YGL007C-A	stop_lost&splice_region_variant	p.Ter29Lysext*?
F13	chrVII	592119	G	C	Homozygous	YGR050C	YGR050C	stop_gained	p.Tyr108*
F13	chrVII	592944	T	A	Homozygous	YGR051C	YGR051C	stop_gained	p.Lys96*
F13	chrVII	594592	C	T	Homozygous	FMP48	YGR052W	stop_gained	p.Gln333*
F13	chrVII	627362	A	T	Homozygous	YGR069W	YGR069W	stop_gained	p.Lys94*
F13	chrVII	652663	G	A	Homozygous	PDC6	YGR087C	stop_gained	p.Gln107*
F13	chrVII	807532	G	T	Homozygous	NSR1	YGR159C	stop_gained	p.Ser42*
F13	chrVII	846740	A	T	Homozygous	YGR174W-A	YGR174W-A	stop_lost&splice_region_variant	p.Ter29Leuext*?
F13	chrVII	989276	C	T	Homozygous	MGA1	YGR249W	stop_gained	p.Gln410*
F13	chrVIII	234904	C	T	Homozygous	YHR069C-A	YHR069C-A	stop_gained	p.Trp111*
F13	chrVIII	239033	G	T	Homozygous	YHR071C-A	YHR071C-A	stop_gained	p.Tyr66*
F13	chrVIII	370447	T	C	Homozygous	IGO2	YHR132W-A	stop_lost&splice_region_variant	p.Ter132Argext*?
F13	chrVIII	68235	G	A	Homozygous	YHL019W-A	YHL019W-A	stop_gained	p.Trp175*
F13	chrX	145354	C	A	Homozygous	SFH5	YJL145W	stop_gained	p.Cys65*
F13	chrX	298026	A	T	Heterozygous	NET1	YJL076W	stop_gained	p.Lys928*
F13	chrX	463413	T	G	Homozygous	YJR015W	YJR015W	stop_gained	p.Tyr231*
F13	chrX	590082	G	T	Homozygous	BIR1	YJR089W	stop_gained	p.Glu789*
F13	chrX	690963	G	T	Homozygous	YJR140W-A	YJR140W-A	start_lost	p.Met1?
F13	chrXI	149388	A	C	Homozygous	KDX1	YKL161C	stop_lost&splice_region_variant	p.Ter434Gluext*?
F13	chrXI	323229	T	C	Homozygous	MSN4	YKL062W	start_lost	p.Met1?
F13	chrXI	469719	G	C	Homozygous	YKR016W	YKR016W	start_lost	p.Met1?
F13	chrXI	549543	G	A	Homozygous	TRM2	YKR056W	stop_gained	p.Trp32*
F13	chrXII	1023823	C	A	Homozygous	YLR444C	YLR444C	stop_gained	p.Gly56*
F13	chrXII	139321	A	T	Homozygous	SPO75	YLL005C	stop_gained	p.Leu409*
F13	chrXII	221630	A	T	Homozygous	YLR036C	YLR036C	stop_gained	p.Leu168*
F13	chrXII	371081	T	A	Homozygous	YLR112W	YLR112W	stop_gained	p.Tyr97*
F13	chrXII	393618	T	A	Homozygous	YLR125W	YLR125W	stop_gained	p.Tyr45*
F13	chrXII	687916	G	T	Homozygous	tV(AAC)L	tV(AAC)L	stop_gained	p.Ser6*
F13	chrXII	766039	C	T	Homozygous	YLR317W	YLR317W	stop_gained	p.Gln129*
F13	chrXII	80695	C	T	Homozygous	RRT7	YLL030C	start_lost	p.Met1?
F13	chrXII	934221	C	T	Homozygous	BLS1	YLR408C	stop_gained	p.Trp11*
F13	chrXIII	280284	C	T	Homozygous	YMR007W	YMR007W	stop_gained	p.Gln109*
F13	chrXIII	554367	G	T	Homozygous	FDO1	YMR144W	stop_gained	p.Gly336*
F13	chrXIII	603081	A	G	Homozygous	ALD2	YMR170C	start_lost	p.Met1?
F13	chrXIII	74436	C	T	Homozygous	YML099W-A	YML099W-A	stop_gained	p.Gln70*
F13	chrXIV	144250	G	A	Homozygous	YNL266W	YNL266W	stop_gained	p.Trp2*
F13	chrXIV	209853	G	A	Homozygous	YNL235C	YNL235C	stop_gained	p.Gln43*
F13	chrXIV	292881	C	T	Homozygous	YNL184C	YNL184C	start_lost	p.Met1?
F13	chrXIV	300270	C	T	Homozygous	RHO5	YNL180C	stop_gained	p.Trp127*
F13	chrXIV	300839	G	A	Homozygous	YNL179C	YNL179C	stop_gained	p.Arg89*
F13	chrXIV	356906	A	T	Homozygous	YNL143C	YNL143C	stop_gained	p.Leu94*
F13	chrXIV	426721	G	T	Homozygous	YNL103W-A	YNL103W-A	start_lost	p.Met1?
F13	chrXIV	498539	T	C	Homozygous	YNL067W-A	YNL067W-A	start_lost	p.Met1?
F13	chrXIV	505410	C	T	Homozygous	AQR1	YNL065W	stop_gained	p.Gln563*
F13	chrXIV	688148	G	T	Homozygous	ABZ1	YNR033W	stop_gained	p.Glu172*
F13	chrXIV	745341	C	T	Homozygous	YNR062C	YNR062C	start_lost	p.Met1?
F13	chrXIV	745342	A	G	Homozygous	YNR062C	YNR062C	start_lost	p.Met1?
F13	chrXIV	753727	A	C	Homozygous	YNR066C	YNR066C	stop_lost&splice_region_variant	p.Ter437Gluext*?
F13	chrXV	181290	G	A	Homozygous	YOL079W	YOL079W	stop_gained	p.Trp78*
F13	chrXV	207397	G	A	Homozygous	CRT10	YOL063C	stop_gained	p.Gln957*
F13	chrXV	254975	A	T	Homozygous	YOL038C-A	YOL038C-A	stop_gained	p.Leu16*
F13	chrXV	288455	G	A	Homozygous	YOL019W-A	YOL019W-A	stop_gained	p.Trp12*
F13	chrXV	427853	C	A	Homozygous	VHS3	YOR054C	stop_gained	p.Gly669*
F13	chrXV	442740	A	T	Homozygous	YOR062C	YOR062C	stop_gained	p.Tyr264*
F13	chrXV	670050	G	T	Homozygous	GAC1	YOR178C	stop_gained	p.Cys64*
F13	chrXV	700217	G	C	Homozygous	THI72	YOR192C	stop_gained	p.Tyr117*
F13	chrXV	751476	T	G	Homozygous	YOR218C	YOR218C	stop_lost&splice_region_variant	p.Ter140Cysext*?
F13	chrXV	751511	G	A	Homozygous	YOR218C	YOR218C	stop_gained	p.Gln129*
F13	chrXV	868000	A	G	Homozygous	YOR293C-A	YOR293C-A	stop_lost&splice_region_variant	p.Ter50Argext*?
F13	chrXV	943688	C	T	Homozygous	YOR331C	YOR331C	stop_gained	p.Trp145*
F13	chrXV	982160	C	T	Homozygous	YOR345C	YOR345C	start_lost	p.Met1?
F13	chrXVI	195253	A	G	Homozygous	YPL185W	YPL185W	start_lost	p.Met1?
F13	chrXVI	243268	C	A	Heterozygous	YPL162C	YPL162C	stop_gained	p.Glu254*
F13	chrXVI	324025	T	G	Homozygous	YPL119C-A	YPL119C-A	stop_lost&splice_region_variant	p.Ter88Serext*?
F13	chrXVI	68882	G	C	Homozygous	BBP1	YPL255W	stop_lost&splice_region_variant	p.Ter386Tyrext*?
F13	chrXVI	697502	T	C	Homozygous	YPR077C	YPR077C	start_lost	p.Met1?
F13	chrXVI	883117	G	A	Homozygous	YPR170C	YPR170C	stop_gained	p.Gln68*
F14	chrI	114357	C	A	Homozygous	YAL019W-A	YAL019W-A	stop_gained	p.Cys36*
F14	chrI	36524	C	T	Homozygous	ECM1	YAL059W	stop_gained	p.Arg6*
F14	chrI	83337	A	G	Homozygous	PRP45	YAL032C	stop_lost&splice_region_variant	p.Ter380Glnext*?
F14	chrI	95388	A	G	Homozygous	YAL026C-A	YAL026C-A	stop_lost&splice_region_variant	p.Ter146Glnext*?
F14	chrII	294026	A	G	Homozygous	YBR027C	YBR027C	stop_lost&splice_region_variant	p.Ter111Glnext*?
F14	chrII	299176	C	A	Heterozygous	RKM3	YBR030W	stop_gained	p.Tyr295*
F14	chrII	425596	G	A	Homozygous	YBR089W	YBR089W	stop_gained	p.Trp138*
F14	chrII	425780	T	C	Homozygous	YBR089W	YBR089W	stop_lost&splice_region_variant	p.Ter200Argext*?
F14	chrII	43179	G	A	Homozygous	YBL096C	YBL096C	stop_gained	p.Arg102*
F14	chrII	637562	G	T	Heterozygous	DUR1%2C2	YBR208C	stop_gained	p.Ser1550*
F14	chrII	773304	C	G	Homozygous	YBR284W	YBR284W	stop_gained	p.Ser689*
F14	chrIII	107354	T	A	Heterozygous	YCL007C	YCL007C	stop_gained	p.Lys5*
F14	chrIII	110056	A	T	Heterozygous	PGS1	YCL004W	stop_gained	p.Arg318*
F14	chrIII	113516	T	G	Heterozygous	YCL001W-A	YCL001W-A	stop_gained	p.Leu146*
F14	chrIII	157443	C	T	Homozygous	YCR022C	YCR022C	stop_gained	p.Trp108*
F14	chrIII	245519	A	C	Homozygous	SSK22	YCR073C	stop_gained	p.Tyr355*
F14	chrIII	246581	C	T	Heterozygous	SSK22	YCR073C	start_lost	p.Met1?
F14	chrIII	78951	A	T	Homozygous	YCL023C	YCL023C	stop_lost&splice_region_variant	p.Ter116Lysext*?
F14	chrIV	1077851	T	C	Homozygous	PMT7	YDR307W	stop_lost&splice_region_variant	p.Ter663Glnext*?
F14	chrIV	1108484	A	G	Homozygous	YDR320W-B	YDR320W-B	start_lost	p.Met1?
F14	chrIV	1283911	C	A	Homozygous	YDR406W-A	YDR406W-A	stop_gained	p.Ser38*
F14	chrIV	1345811	G	A	Homozygous	YDR442W	YDR442W	stop_gained	p.Trp55*
F14	chrIV	290079	C	T	Homozygous	YDL094C	YDL094C	start_lost	p.Met1?
F14	chrIV	378103	T	C	Homozygous	YDL041W	YDL041W	start_lost	p.Met1?
F14	chrIV	465051	T	A	Heterozygous	YDR010C	YDR010C	stop_lost&splice_region_variant	p.Ter111Tyrext*?
F14	chrIV	690503	T	A	Homozygous	VBA4	YDR119W	stop_gained	p.Cys759*
F14	chrIV	791848	G	C	Homozygous	CDC37	YDR168W	stop_lost&splice_region_variant	p.Ter507Tyrext*?
F14	chrIV	854220	C	T	Homozygous	YDR199W	YDR199W	stop_gained	p.Gln16*
F14	chrIX	133870	T	C	Homozygous	QDR2	YIL121W	stop_lost&splice_region_variant	p.Ter543Glnext*?
F14	chrIX	200366	G	T	Homozygous	YIL086C	YIL086C	stop_gained	p.Tyr32*
F14	chrIX	333209	C	T	Heterozygous	YIL012W	YIL012W	stop_gained	p.Gln67*
F14	chrIX	384118	A	G	Homozygous	MET28	YIR017C	start_lost	p.Met1?
F14	chrIX	384159	G	A	Homozygous	YIR017W-A	YIR017W-A	stop_gained	p.Trp198*
F14	chrV	229265	A	G	Homozygous	YER039C-A	YER039C-A	stop_lost&splice_region_variant	p.Ter73Argext*?
F14	chrV	332366	C	T	Heterozygous	YER087C-A	YER087C-A	start_lost	p.Met1?
F14	chrV	338647	C	A	Heterozygous	TRP2	YER090W	stop_gained	p.Tyr233*
F14	chrV	373232	T	C	Homozygous	MAM1	YER106W	stop_lost&splice_region_variant	p.Ter303Glnext*?
F14	chrV	390590	T	G	Homozygous	BOI2	YER114C	stop_lost&splice_region_variant	p.Ter1041Tyrext*?
F14	chrV	421115	T	C	Homozygous	COM2	YER130C	stop_lost&splice_region_variant	p.Ter444Trpext*?
F14	chrV	426332	A	T	Homozygous	PMD1	YER132C	stop_gained	p.Leu1373*
F14	chrV	99124	C	T	Homozygous	YEL028W	YEL028W	stop_gained	p.Gln153*
F14	chrVII	1044025	G	A	Homozygous	RNH70	YGR276C	stop_gained	p.Gln486*
F14	chrVII	149351	T	A	Homozygous	YGL188C	YGL188C	stop_gained	p.Arg56*
F14	chrVII	149393	G	A	Homozygous	YGL188C	YGL188C	stop_gained	p.Gln42*
F14	chrVII	157420	A	T	Homozygous	YGL182C	YGL182C	stop_gained	p.Tyr59*
F14	chrVII	157594	C	T	Homozygous	YGL182C	YGL182C	start_lost	p.Met1?
F14	chrVII	157595	A	G	Homozygous	YGL182C	YGL182C	start_lost	p.Met1?
F14	chrVII	185393	A	C	Homozygous	SPO74	YGL170C	start_lost	p.Met1?
F14	chrVII	403437	A	G	Homozygous	YGL052W	YGL052W	start_lost	p.Met1?
F14	chrVII	43308	T	G	Homozygous	TAD1	YGL243W	start_lost	p.Met1?
F14	chrVII	485423	A	G	Heterozygous	YGL006W-A	YGL006W-A	start_lost	p.Met1?
F14	chrVII	485424	T	C	Heterozygous	YGL006W-A	YGL006W-A	start_lost	p.Met1?
F14	chrVII	546544	C	A	Heterozygous	IMO32	YGR031W	stop_gained	p.Ser35*
F14	chrVII	579758	C	T	Heterozygous	MTE1	YGR042W	stop_gained	p.Gln95*
F14	chrVII	592119	G	C	Homozygous	YGR050C	YGR050C	stop_gained	p.Tyr108*
F14	chrVII	592944	T	A	Homozygous	YGR051C	YGR051C	stop_gained	p.Lys96*
F14	chrVII	594592	C	T	Homozygous	FMP48	YGR052W	stop_gained	p.Gln333*
F14	chrVII	627362	A	T	Homozygous	YGR069W	YGR069W	stop_gained	p.Lys94*
F14	chrVII	720525	C	A	Homozygous	YGR114C	YGR114C	stop_gained	p.Gly44*
F14	chrVII	807532	G	T	Homozygous	NSR1	YGR159C	stop_gained	p.Ser42*
F14	chrVII	846740	A	T	Homozygous	YGR174W-A	YGR174W-A	stop_lost&splice_region_variant	p.Ter29Leuext*?
F14	chrVII	989276	C	T	Homozygous	MGA1	YGR249W	stop_gained	p.Gln410*
F14	chrVIII	234904	C	T	Homozygous	YHR069C-A	YHR069C-A	stop_gained	p.Trp111*
F14	chrVIII	239033	G	T	Homozygous	YHR071C-A	YHR071C-A	stop_gained	p.Tyr66*
F14	chrX	463413	T	G	Homozygous	YJR015W	YJR015W	stop_gained	p.Tyr231*
F14	chrX	554848	A	G	Homozygous	NTA1	YJR062C	start_lost	p.Met1?
F14	chrX	690963	G	T	Homozygous	YJR140W-A	YJR140W-A	start_lost	p.Met1?
F14	chrXI	194678	C	G	Heterozygous	YKL131W	YKL131W	stop_gained	p.Tyr67*
F14	chrXI	31962	A	T	Heterozygous	DOA1	YKL213C	stop_lost&splice_region_variant	p.Ter716Lysext*?
F14	chrXI	469719	G	C	Homozygous	YKR016W	YKR016W	start_lost	p.Met1?
F14	chrXI	506888	A	T	Heterozygous	YKR033C	YKR033C	stop_gained	p.Tyr139*
F14	chrXI	549543	G	A	Homozygous	TRM2	YKR056W	stop_gained	p.Trp32*
F14	chrXI	573386	T	A	Homozygous	MET1	YKR069W	stop_gained	p.Leu592*
F14	chrXII	101053	C	G	Heterozygous	SPA2	YLL021W	stop_gained	p.Ser36*
F14	chrXII	139321	A	T	Homozygous	SPO75	YLL005C	stop_gained	p.Leu409*
F14	chrXII	66688	G	T	Heterozygous	YLL037W	YLL037W	stop_gained	p.Gly43*
F14	chrXII	766039	C	T	Homozygous	YLR317W	YLR317W	stop_gained	p.Gln129*
F14	chrXII	80695	C	T	Homozygous	RRT7	YLL030C	start_lost	p.Met1?
F14	chrXII	934221	C	T	Homozygous	BLS1	YLR408C	stop_gained	p.Trp11*
F14	chrXIII	280284	C	T	Homozygous	YMR007W	YMR007W	stop_gained	p.Gln109*
F14	chrXIII	74436	C	T	Homozygous	YML099W-A	YML099W-A	stop_gained	p.Gln70*
F14	chrXIV	137834	G	T	Homozygous	BSC4	YNL269W	stop_gained	p.Glu46*
F14	chrXIV	144250	G	A	Homozygous	YNL266W	YNL266W	stop_gained	p.Trp2*
F14	chrXIV	209853	G	A	Homozygous	YNL235C	YNL235C	stop_gained	p.Gln43*
F14	chrXIV	272740	A	T	Homozygous	YNL194C	YNL194C	stop_gained	p.Tyr292*
F14	chrXIV	292881	C	T	Homozygous	YNL184C	YNL184C	start_lost	p.Met1?
F14	chrXIV	300270	C	T	Homozygous	RHO5	YNL180C	stop_gained	p.Trp127*
F14	chrXIV	300839	G	A	Homozygous	YNL179C	YNL179C	stop_gained	p.Arg89*
F14	chrXIV	498539	T	C	Homozygous	YNL067W-A	YNL067W-A	start_lost	p.Met1?
F14	chrXIV	505410	C	T	Homozygous	AQR1	YNL065W	stop_gained	p.Gln563*
F14	chrXIV	745341	C	T	Homozygous	YNR062C	YNR062C	start_lost	p.Met1?
F14	chrXIV	745342	A	G	Homozygous	YNR062C	YNR062C	start_lost	p.Met1?
F14	chrXIV	753727	A	C	Homozygous	YNR066C	YNR066C	stop_lost&splice_region_variant	p.Ter437Gluext*?
F14	chrXV	181290	G	A	Homozygous	YOL079W	YOL079W	stop_gained	p.Trp78*
F14	chrXV	207397	G	A	Homozygous	CRT10	YOL063C	stop_gained	p.Gln957*
F14	chrXV	270054	G	A	Homozygous	YOL029C	YOL029C	stop_gained	p.Gln123*
F14	chrXV	288455	G	A	Heterozygous	YOL019W-A	YOL019W-A	stop_gained	p.Trp12*
F14	chrXV	670050	G	T	Homozygous	GAC1	YOR178C	stop_gained	p.Cys64*
F14	chrXV	699816	C	T	Homozygous	THI72	YOR192C	stop_gained	p.Trp251*
F14	chrXV	713101	C	G	Heterozygous	SLK19	YOR195W	stop_gained	p.Ser79*
F14	chrXV	751476	T	G	Homozygous	YOR218C	YOR218C	stop_lost&splice_region_variant	p.Ter140Cysext*?
F14	chrXV	751511	G	A	Homozygous	YOR218C	YOR218C	stop_gained	p.Gln129*
F14	chrXV	932140	C	A	Homozygous	PDR10	YOR328W	stop_gained	p.Ser113*
F14	chrXV	943688	C	T	Homozygous	YOR331C	YOR331C	stop_gained	p.Trp145*
F14	chrXV	982160	C	T	Homozygous	YOR345C	YOR345C	start_lost	p.Met1?
F14	chrXVI	195253	A	G	Homozygous	YPL185W	YPL185W	start_lost	p.Met1?
F14	chrXVI	324025	T	G	Homozygous	YPL119C-A	YPL119C-A	stop_lost&splice_region_variant	p.Ter88Serext*?
F14	chrXVI	42868	A	C	Heterozygous	DIP5	YPL265W	stop_lost&splice_region_variant	p.Ter609Serext*?
F14	chrXVI	576807	C	T	Heterozygous	SUT2	YPR009W	stop_gained	p.Gln86*
F14	chrXVI	68882	G	C	Homozygous	BBP1	YPL255W	stop_lost&splice_region_variant	p.Ter386Tyrext*?
F14	chrXVI	697502	T	C	Homozygous	YPR077C	YPR077C	start_lost	p.Met1?
F14	chrXVI	883117	G	A	Homozygous	YPR170C	YPR170C	stop_gained	p.Gln68*
F16	chrI	106617	C	T	Heterozygous	PMT2	YAL023C	stop_gained	p.Trp645*
F16	chrI	114357	C	A	Heterozygous	YAL019W-A	YAL019W-A	stop_gained	p.Cys36*
F16	chrI	176858	A	G	Heterozygous	PAU7	YAR020C	stop_lost&splice_region_variant	p.Ter56Glnext*?
F16	chrI	36524	C	T	Homozygous	ECM1	YAL059W	stop_gained	p.Arg6*
F16	chrI	83337	A	G	Heterozygous	PRP45	YAL032C	stop_lost&splice_region_variant	p.Ter380Glnext*?
F16	chrI	95388	A	G	Homozygous	YAL026C-A	YAL026C-A	stop_lost&splice_region_variant	p.Ter146Glnext*?
F16	chrII	100373	A	C	Heterozygous	PRX1	YBL064C	stop_lost&splice_region_variant	p.Ter262Gluext*?
F16	chrII	136000	G	A	Heterozygous	YBL044W	YBL044W	start_lost	p.Met1?
F16	chrII	239602	C	T	Heterozygous	NTH2	YBR001C	stop_gained	p.Trp561*
F16	chrII	294026	A	G	Heterozygous	YBR027C	YBR027C	stop_lost&splice_region_variant	p.Ter111Glnext*?
F16	chrII	391444	C	T	Heterozygous	YBR076C-A	YBR076C-A	stop_gained	p.Trp58*
F16	chrII	425596	G	A	Heterozygous	YBR089W	YBR089W	stop_gained	p.Trp138*
F16	chrII	425780	T	C	Heterozygous	YBR089W	YBR089W	stop_lost&splice_region_variant	p.Ter200Argext*?
F16	chrII	43179	G	A	Heterozygous	YBL096C	YBL096C	stop_gained	p.Arg102*
F16	chrII	458800	C	T	Heterozygous	YBR109W-A	YBR109W-A	stop_gained	p.Gln65*
F16	chrII	465618	G	A	Homozygous	YBR113W	YBR113W	stop_gained	p.Trp18*
F16	chrII	465979	G	A	Homozygous	YBR113W	YBR113W	stop_gained	p.Trp138*
F16	chrII	615204	C	A	Homozygous	YBR197C	YBR197C	stop_lost&splice_region_variant	p.Ter218Leuext*?
F16	chrII	80380	A	C	Heterozygous	ATG8	YBL078C	stop_lost&splice_region_variant	p.Ter118Gluext*?
F16	chrIII	107354	T	A	Heterozygous	YCL007C	YCL007C	stop_gained	p.Lys5*
F16	chrIII	110056	A	T	Heterozygous	PGS1	YCL004W	stop_gained	p.Arg318*
F16	chrIII	246581	C	T	Homozygous	SSK22	YCR073C	start_lost	p.Met1?
F16	chrIII	264282	C	T	Homozygous	YCR087W	YCR087W	stop_gained	p.Gln103*
F16	chrIII	59028	G	T	Heterozygous	GFD2	YCL036W	start_lost	p.Met1?
F16	chrIII	70648	C	T	Heterozygous	RNQ1	YCL028W	stop_gained	p.Gln167*
F16	chrIV	106754	C	G	Heterozygous	YDL196W	YDL196W	stop_gained	p.Ser5*
F16	chrIV	1077851	T	C	Heterozygous	PMT7	YDR307W	stop_lost&splice_region_variant	p.Ter663Glnext*?
F16	chrIV	1102382	A	T	Heterozygous	HIM1	YDR317W	stop_gained	p.Arg67*
F16	chrIV	1108484	A	G	Homozygous	YDR320W-B	YDR320W-B	start_lost	p.Met1?
F16	chrIV	1218648	C	A	Heterozygous	DXO1	YDR370C	stop_gained	p.Glu155*
F16	chrIV	1409695	G	A	Heterozygous	JIP4	YDR475C	stop_gained	p.Arg134*
F16	chrIV	1473585	G	T	Heterozygous	SLF1	YDR515W	stop_gained	p.Glu53*
F16	chrIV	239605	A	T	Heterozygous	HNT1	YDL125C	start_lost	p.Met1?
F16	chrIV	244898	G	T	Heterozygous	UBP1	YDL122W	stop_gained	p.Glu783*
F16	chrIV	290079	C	T	Homozygous	YDL094C	YDL094C	start_lost	p.Met1?
F16	chrIV	33230	T	A	Heterozygous	PHO13	YDL236W	stop_gained	p.Leu312*
F16	chrIV	465051	T	A	Homozygous	YDR010C	YDR010C	stop_lost&splice_region_variant	p.Ter111Tyrext*?
F16	chrIV	465360	C	T	Heterozygous	YDR010C	YDR010C	stop_gained	p.Trp8*
F16	chrIV	690503	T	A	Heterozygous	VBA4	YDR119W	stop_gained	p.Cys759*
F16	chrIV	702757	A	T	Heterozygous	ECM18	YDR125C	start_lost	p.Met1?
F16	chrIV	894453	A	T	Homozygous	YDR215C	YDR215C	stop_gained	p.Leu17*
F16	chrIX	133870	T	C	Homozygous	QDR2	YIL121W	stop_lost&splice_region_variant	p.Ter543Glnext*?
F16	chrIX	200366	G	T	Heterozygous	YIL086C	YIL086C	stop_gained	p.Tyr32*
F16	chrIX	247021	C	A	Heterozygous	YIL058W	YIL058W	stop_gained	p.Tyr36*
F16	chrIX	37252	T	C	Homozygous	YIL163C	YIL163C	start_lost	p.Met1?
F16	chrIX	397547	T	A	Homozygous	YIR020C-B	YIR020C-B	stop_gained	p.Lys135*
F16	chrIX	409514	G	A	Heterozygous	DAL4	YIR028W	stop_gained	p.Trp349*
F16	chrV	213896	T	C	Homozygous	CHZ1	YER030W	stop_lost&splice_region_variant	p.Ter154Glnext*?
F16	chrV	229027	C	T	Heterozygous	HVG1	YER039C	stop_gained	p.Trp60*
F16	chrV	275448	T	A	Heterozygous	FCY21	YER060W	stop_gained	p.Tyr294*
F16	chrV	275449	A	T	Heterozygous	FCY21	YER060W	stop_gained	p.Lys295*
F16	chrV	328021	C	T	Heterozygous	YER084W-A	YER084W-A	stop_gained	p.Gln142*
F16	chrV	540683	C	T	Homozygous	YER175W-A	YER175W-A	stop_gained	p.Gln12*
F16	chrVI	106510	C	A	Heterozygous	YFL015C	YFL015C	stop_gained	p.Glu152*
F16	chrVI	177230	G	A	Heterozygous	YFR016C	YFR016C	stop_gained	p.Arg1172*
F16	chrVI	211598	G	A	Heterozygous	PTR3	YFR029W	stop_gained	p.Trp221*
F16	chrVI	226226	G	T	Homozygous	YFR035C	YFR035C	stop_gained	p.Cys80*
F16	chrVI	226463	C	T	Homozygous	YFR035C	YFR035C	start_lost	p.Met1?
F16	chrVII	185393	A	C	Heterozygous	SPO74	YGL170C	start_lost	p.Met1?
F16	chrVII	312838	T	G	Heterozygous	YGL101W	YGL101W	stop_lost&splice_region_variant	p.Ter216Gluext*?
F16	chrVII	373953	C	T	Heterozygous	AFT1	YGL071W	stop_gained	p.Gln648*
F16	chrVII	43308	T	G	Homozygous	TAD1	YGL243W	start_lost	p.Met1?
F16	chrVII	43832	A	T	Heterozygous	TAD1	YGL243W	stop_gained	p.Lys176*
F16	chrVII	485424	T	C	Homozygous	YGL006W-A	YGL006W-A	start_lost	p.Met1?
F16	chrVII	546020	A	C	Heterozygous	POP6	YGR030C	stop_gained	p.Tyr46*
F16	chrVII	592944	T	A	Homozygous	YGR051C	YGR051C	stop_gained	p.Lys96*
F16	chrVII	627362	A	T	Heterozygous	YGR069W	YGR069W	stop_gained	p.Lys94*
F16	chrVII	807532	G	T	Heterozygous	NSR1	YGR159C	stop_gained	p.Ser42*
F16	chrVII	848849	C	T	Homozygous	YGR176W	YGR176W	stop_gained	p.Arg44*
F16	chrVII	989276	C	T	Heterozygous	MGA1	YGR249W	stop_gained	p.Gln410*
F16	chrVIII	101284	C	T	Heterozygous	LAG1	YHL003C	stop_gained	p.Trp200*
F16	chrVIII	118543	G	T	Heterozygous	STP2	YHR006W	stop_gained	p.Glu244*
F16	chrVIII	149577	A	G	Homozygous	YHR022C	YHR022C	stop_lost&splice_region_variant	p.Ter257Glnext*?
F16	chrVIII	239033	G	T	Homozygous	YHR071C-A	YHR071C-A	stop_gained	p.Tyr66*
F16	chrVIII	438975	G	A	Heterozygous	CDC23	YHR166C	stop_gained	p.Arg26*
F16	chrVIII	457416	C	T	Heterozygous	YHR177W	YHR177W	stop_gained	p.Gln276*
F16	chrX	238647	G	A	Heterozygous	LSB6	YJL100W	stop_gained	p.Trp462*
F16	chrX	453685	A	G	Heterozygous	TDH2	YJR009C	stop_lost&splice_region_variant	p.Ter333Glnext*?
F16	chrX	463413	T	G	Heterozygous	YJR015W	YJR015W	stop_gained	p.Tyr231*
F16	chrX	627341	T	C	Homozygous	LIH1	YJR107W	start_lost	p.Met1?
F16	chrX	628770	G	A	Heterozygous	ABM1	YJR108W	stop_gained	p.Trp20*
F16	chrX	629082	A	G	Heterozygous	ABM1	YJR108W	stop_lost&splice_region_variant	p.Ter124Trpext*?
F16	chrX	85607	G	C	Homozygous	YJL182C	YJL182C	stop_gained	p.Ser49*
F16	chrXI	149388	A	C	Homozygous	KDX1	YKL161C	stop_lost&splice_region_variant	p.Ter434Gluext*?
F16	chrXI	171772	G	A	Heterozygous	YKL147C	YKL147C	stop_gained	p.Gln133*
F16	chrXI	398843	G	A	Heterozygous	SPT23	YKL020C	stop_gained	p.Arg1080*
F16	chrXI	403095	T	A	Heterozygous	RAM2	YKL019W	stop_gained	p.Tyr176*
F16	chrXI	469719	G	C	Heterozygous	YKR016W	YKR016W	start_lost	p.Met1?
F16	chrXI	549543	G	A	Homozygous	TRM2	YKR056W	stop_gained	p.Trp32*
F16	chrXI	573386	T	A	Homozygous	MET1	YKR069W	stop_gained	p.Leu592*
F16	chrXI	580214	G	A	Homozygous	YKR075W-A	YKR075W-A	start_lost	p.Met1?
F16	chrXII	1023823	C	A	Homozygous	YLR444C	YLR444C	stop_gained	p.Gly56*
F16	chrXII	139321	A	T	Heterozygous	SPO75	YLL005C	stop_gained	p.Leu409*
F16	chrXII	35587	C	T	Heterozygous	YLL053C	YLL053C	stop_gained	p.Trp125*
F16	chrXII	391224	G	A	Heterozygous	YLR123C	YLR123C	stop_gained	p.Gln62*
F16	chrXII	391659	G	A	Heterozygous	YLR124W	YLR124W	stop_gained	p.Trp20*
F16	chrXII	391690	C	T	Heterozygous	YLR124W	YLR124W	stop_gained	p.Gln31*
F16	chrXII	489927	T	C	Heterozygous	YLR162W	YLR162W	stop_lost&splice_region_variant	p.Ter119Glnext*?
F16	chrXII	604879	G	C	Homozygous	YLR230W	YLR230W	stop_lost&splice_region_variant	p.Ter102Tyrext*?
F16	chrXII	766039	C	T	Homozygous	YLR317W	YLR317W	stop_gained	p.Gln129*
F16	chrXII	80695	C	T	Heterozygous	RRT7	YLL030C	start_lost	p.Met1?
F16	chrXII	950350	T	A	Homozygous	YLR412C-A	YLR412C-A	stop_gained	p.Lys42*
F16	chrXIII	160037	C	A	Homozygous	YML057C-A	YML057C-A	stop_gained	p.Glu126*
F16	chrXIII	175605	C	A	Heterozygous	RSE1	YML049C	stop_gained	p.Gly901*
F16	chrXIII	330811	G	T	Heterozygous	RSF1	YMR030W	stop_gained	p.Glu7*
F16	chrXIII	408564	T	C	Heterozygous	NAT4	YMR069W	stop_lost&splice_region_variant	p.Ter286Argext*?
F16	chrXIII	538689	T	C	Heterozygous	GID8	YMR135C	stop_lost&splice_region_variant	p.Ter456Trpext*?
F16	chrXIII	651312	C	T	Heterozygous	YMR193C-A	YMR193C-A	stop_gained	p.Trp49*
F16	chrXIII	651340	C	T	Heterozygous	YMR193C-A	YMR193C-A	stop_gained	p.Trp40*
F16	chrXIII	74436	C	T	Homozygous	YML099W-A	YML099W-A	stop_gained	p.Gln70*
F16	chrXIII	797205	C	A	Heterozygous	YMR265C	YMR265C	stop_gained	p.Glu241*
F16	chrXIV	144250	G	A	Heterozygous	YNL266W	YNL266W	stop_gained	p.Trp2*
F16	chrXIV	209853	G	A	Heterozygous	YNL235C	YNL235C	stop_gained	p.Gln43*
F16	chrXIV	257804	G	A	Heterozygous	RTT106	YNL206C	stop_gained	p.Gln118*
F16	chrXIV	31443	T	C	Heterozygous	YNL324W	YNL324W	stop_lost&splice_region_variant	p.Ter132Glnext*?
F16	chrXIV	505410	C	T	Homozygous	AQR1	YNL065W	stop_gained	p.Gln563*
F16	chrXIV	516209	G	A	Heterozygous	YNL058C	YNL058C	stop_gained	p.Gln169*
F16	chrXIV	745341	C	T	Heterozygous	YNR062C	YNR062C	start_lost	p.Met1?
F16	chrXIV	745342	A	G	Homozygous	YNR062C	YNR062C	start_lost	p.Met1?
F16	chrXIV	752504	A	T	Heterozygous	YNR065C	YNR065C	stop_gained	p.Cys399*
F16	chrXIV	753727	A	C	Homozygous	YNR066C	YNR066C	stop_lost&splice_region_variant	p.Ter437Gluext*?
F16	chrXIV	96324	G	A	Heterozygous	YNL285W	YNL285W	stop_gained	p.Trp51*
F16	chrXV	181290	G	A	Homozygous	YOL079W	YOL079W	stop_gained	p.Trp78*
F16	chrXV	181452	T	A	Homozygous	YOL079W	YOL079W	stop_gained	p.Tyr132*
F16	chrXV	207397	G	A	Homozygous	CRT10	YOL063C	stop_gained	p.Gln957*
F16	chrXV	214535	T	A	Heterozygous	MAM3	YOL060C	stop_gained	p.Lys535*
F16	chrXV	309512	G	A	Heterozygous	MDM12	YOL009C	stop_gained	p.Arg210*
F16	chrXV	342858	T	C	Heterozygous	YOR008C-A	YOR008C-A	stop_lost&splice_region_variant	p.Ter75Trpext*?
F16	chrXV	344472	C	A	Heterozygous	TIR4	YOR009W	stop_gained	p.Tyr46*
F16	chrXV	376012	C	A	Heterozygous	AHC1	YOR023C	stop_lost&splice_region_variant	p.Ter567Tyrext*?
F16	chrXV	377861	G	A	Heterozygous	YOR024W	YOR024W	stop_gained	p.Trp5*
F16	chrXV	378122	C	G	Homozygous	YOR024W	YOR024W	stop_gained	p.Tyr92*
F16	chrXV	397084	C	T	Heterozygous	AKR2	YOR034C	start_lost	p.Met1?
F16	chrXV	425805	C	A	Heterozygous	ETT1	YOR051C	stop_gained	p.Glu94*
F16	chrXV	427817	A	G	Heterozygous	YOR053W	YOR053W	start_lost	p.Met1?
F16	chrXV	460698	G	T	Heterozygous	NRT1	YOR071C	stop_gained	p.Tyr193*
F16	chrXV	461793	G	A	Heterozygous	YOR072W-A	YOR072W-A	start_lost	p.Met1?
F16	chrXV	631073	C	A	Heterozygous	PUP1	YOR157C	stop_gained	p.Glu227*
F16	chrXV	663819	G	A	Homozygous	tV(AAC)O	tV(AAC)O	stop_gained	p.Arg23*
F16	chrXV	700217	G	C	Heterozygous	THI72	YOR192C	stop_gained	p.Tyr117*
F16	chrXV	70393	C	T	Heterozygous	YOL134C	YOL134C	stop_gained	p.Trp51*
F16	chrXV	741569	T	C	Heterozygous	MGM1	YOR211C	start_lost	p.Met1?
F16	chrXV	751476	T	G	Heterozygous	YOR218C	YOR218C	stop_lost&splice_region_variant	p.Ter140Cysext*?
F16	chrXV	751511	G	A	Heterozygous	YOR218C	YOR218C	stop_gained	p.Gln129*
F16	chrXV	868022	G	C	Heterozygous	YOR293C-A	YOR293C-A	stop_gained	p.Tyr42*
F16	chrXV	943688	C	T	Heterozygous	YOR331C	YOR331C	stop_gained	p.Trp145*
F16	chrXV	982160	C	T	Homozygous	YOR345C	YOR345C	start_lost	p.Met1?
F16	chrXVI	237971	C	T	Heterozygous	ATG29	YPL166W	stop_gained	p.Gln212*
F16	chrXVI	257458	G	A	Heterozygous	KIP2	YPL155C	stop_gained	p.Gln627*
F16	chrXVI	576663	G	T	Heterozygous	SUT2	YPR009W	stop_gained	p.Gly38*
F16	chrXVI	576891	G	T	Heterozygous	SUT2	YPR009W	stop_gained	p.Glu114*
F16	chrXVI	600804	G	A	Heterozygous	AGC1	YPR021C	stop_gained	p.Gln852*
F16	chrXVI	68882	G	C	Homozygous	BBP1	YPL255W	stop_lost&splice_region_variant	p.Ter386Tyrext*?
F16	chrXVI	883117	G	A	Homozygous	YPR170C	YPR170C	stop_gained	p.Gln68*
F17	chrI	176858	A	G	Homozygous	PAU7	YAR020C	stop_lost&splice_region_variant	p.Ter56Glnext*?
F17	chrI	36524	C	T	Homozygous	ECM1	YAL059W	stop_gained	p.Arg6*
F17	chrI	83337	A	G	Heterozygous	PRP45	YAL032C	stop_lost&splice_region_variant	p.Ter380Glnext*?
F17	chrI	95388	A	G	Homozygous	YAL026C-A	YAL026C-A	stop_lost&splice_region_variant	p.Ter146Glnext*?
F17	chrII	290350	A	G	Homozygous	SCO2	YBR024W	stop_lost&splice_region_variant	p.Ter302Trpext*?
F17	chrII	294026	A	G	Homozygous	YBR027C	YBR027C	stop_lost&splice_region_variant	p.Ter111Glnext*?
F17	chrII	425596	G	A	Homozygous	YBR089W	YBR089W	stop_gained	p.Trp138*
F17	chrII	425780	T	C	Homozygous	YBR089W	YBR089W	stop_lost&splice_region_variant	p.Ter200Argext*?
F17	chrII	43179	G	A	Homozygous	YBL096C	YBL096C	stop_gained	p.Arg102*
F17	chrII	615204	C	A	Heterozygous	YBR197C	YBR197C	stop_lost&splice_region_variant	p.Ter218Leuext*?
F17	chrIII	246581	C	T	Homozygous	SSK22	YCR073C	start_lost	p.Met1?
F17	chrIII	262954	T	A	Homozygous	YCR085W	YCR085W	stop_gained	p.Cys13*
F17	chrIII	264282	C	T	Homozygous	YCR087W	YCR087W	stop_gained	p.Gln103*
F17	chrIV	1077851	T	C	Homozygous	PMT7	YDR307W	stop_lost&splice_region_variant	p.Ter663Glnext*?
F17	chrIV	1108484	A	G	Homozygous	YDR320W-B	YDR320W-B	start_lost	p.Met1?
F17	chrIV	1125328	C	G	Heterozygous	YDR327W	YDR327W	stop_gained	p.Tyr9*
F17	chrIV	1283911	C	A	Homozygous	YDR406W-A	YDR406W-A	stop_gained	p.Ser38*
F17	chrIV	1345811	G	A	Homozygous	YDR442W	YDR442W	stop_gained	p.Trp55*
F17	chrIV	290079	C	T	Heterozygous	YDL094C	YDL094C	start_lost	p.Met1?
F17	chrIV	37320	T	G	Heterozygous	MFG1	YDL233W	stop_gained	p.Leu175*
F17	chrIV	47794	G	A	Heterozygous	HO	YDL227C	stop_gained	p.Gln80*
F17	chrIV	830433	A	C	Heterozygous	YDR183C-A	YDR183C-A	stop_gained	p.Tyr74*
F17	chrIX	133870	T	C	Homozygous	QDR2	YIL121W	stop_lost&splice_region_variant	p.Ter543Glnext*?
F17	chrIX	195618	T	A	Heterozygous	YIL089W	YIL089W	stop_gained	p.Leu7*
F17	chrIX	200366	G	T	Heterozygous	YIL086C	YIL086C	stop_gained	p.Tyr32*
F17	chrIX	397547	T	A	Homozygous	YIR020C-B	YIR020C-B	stop_gained	p.Lys135*
F17	chrV	213896	T	C	Homozygous	CHZ1	YER030W	stop_lost&splice_region_variant	p.Ter154Glnext*?
F17	chrV	229027	C	T	Homozygous	HVG1	YER039C	stop_gained	p.Trp60*
F17	chrV	312592	A	T	Heterozygous	YER076C	YER076C	stop_lost&splice_region_variant	p.Ter303Lysext*?
F17	chrV	318646	A	G	Heterozygous	YER078W-A	YER078W-A	start_lost	p.Met1?
F17	chrV	373232	T	C	Heterozygous	MAM1	YER106W	stop_lost&splice_region_variant	p.Ter303Glnext*?
F17	chrVI	106510	C	A	Homozygous	YFL015C	YFL015C	stop_gained	p.Glu152*
F17	chrVII	149351	T	A	Heterozygous	YGL188C	YGL188C	stop_gained	p.Arg56*
F17	chrVII	149393	G	A	Heterozygous	YGL188C	YGL188C	stop_gained	p.Gln42*
F17	chrVII	157594	C	T	Heterozygous	YGL182C	YGL182C	start_lost	p.Met1?
F17	chrVII	157595	A	G	Heterozygous	YGL182C	YGL182C	start_lost	p.Met1?
F17	chrVII	43308	T	G	Homozygous	TAD1	YGL243W	start_lost	p.Met1?
F17	chrVII	846740	A	T	Homozygous	YGR174W-A	YGR174W-A	stop_lost&splice_region_variant	p.Ter29Leuext*?
F17	chrVII	90010	A	G	Heterozygous	YGL214W	YGL214W	start_lost	p.Met1?
F17	chrVII	926064	G	T	Heterozygous	CCH1	YGR217W	stop_gained	p.Glu457*
F17	chrVII	959906	G	A	Heterozygous	YHB1	YGR234W	start_lost	p.Met1?
F17	chrVII	961426	C	T	Heterozygous	YGR235C	YGR235C	stop_gained	p.Trp212*
F17	chrVIII	149577	A	G	Homozygous	YHR022C	YHR022C	stop_lost&splice_region_variant	p.Ter257Glnext*?
F17	chrVIII	167453	G	A	Homozygous	YHR028W-A	YHR028W-A	stop_gained	p.Trp34*
F17	chrVIII	167487	C	T	Homozygous	YHR028W-A	YHR028W-A	stop_gained	p.Arg46*
F17	chrVIII	167671	A	G	Homozygous	YHR028W-A	YHR028W-A	stop_lost&splice_region_variant	p.Ter107Trpext*?
F17	chrVIII	234904	C	T	Heterozygous	YHR069C-A	YHR069C-A	stop_gained	p.Trp111*
F17	chrVIII	239033	G	T	Heterozygous	YHR071C-A	YHR071C-A	stop_gained	p.Tyr66*
F17	chrVIII	486629	C	A	Heterozygous	CTF8	YHR191C	start_lost	p.Met1?
F17	chrVIII	74109	C	A	Homozygous	DUR3	YHL016C	stop_gained	p.Glu46*
F17	chrX	352387	T	C	Heterozygous	AIM22	YJL046W	start_lost	p.Met1?
F17	chrX	398111	G	A	Heterozygous	YJL022W	YJL022W	start_lost	p.Met1?
F17	chrX	463413	T	G	Homozygous	YJR015W	YJR015W	stop_gained	p.Tyr231*
F17	chrX	627341	T	C	Homozygous	LIH1	YJR107W	start_lost	p.Met1?
F17	chrX	629082	A	G	Heterozygous	ABM1	YJR108W	stop_lost&splice_region_variant	p.Ter124Trpext*?
F17	chrXI	149388	A	C	Homozygous	KDX1	YKL161C	stop_lost&splice_region_variant	p.Ter434Gluext*?
F17	chrXI	280929	G	A	Heterozygous	YKL083W	YKL083W	stop_gained	p.Trp3*
F17	chrXI	469719	G	C	Homozygous	YKR016W	YKR016W	start_lost	p.Met1?
F17	chrXI	549543	G	A	Heterozygous	TRM2	YKR056W	stop_gained	p.Trp32*
F17	chrXI	573386	T	A	Homozygous	MET1	YKR069W	stop_gained	p.Leu592*
F17	chrXI	633823	G	A	Heterozygous	UBP11	YKR098C	stop_gained	p.Arg453*
F17	chrXII	391224	G	A	Heterozygous	YLR123C	YLR123C	stop_gained	p.Gln62*
F17	chrXII	391659	G	A	Heterozygous	YLR124W	YLR124W	stop_gained	p.Trp20*
F17	chrXII	391690	C	T	Heterozygous	YLR124W	YLR124W	stop_gained	p.Gln31*
F17	chrXII	766039	C	T	Homozygous	YLR317W	YLR317W	stop_gained	p.Gln129*
F17	chrXII	855589	C	T	Homozygous	YLR366W	YLR366W	stop_gained	p.Arg18*
F17	chrXII	950350	T	A	Homozygous	YLR412C-A	YLR412C-A	stop_gained	p.Lys42*
F17	chrXIII	138942	T	C	Heterozygous	ITT1	YML068W	stop_lost&splice_region_variant	p.Ter465Argext*?
F17	chrXIII	160037	C	A	Homozygous	YML057C-A	YML057C-A	stop_gained	p.Glu126*
F17	chrXIII	266009	T	G	Homozygous	YML002W	YML002W	stop_gained	p.Leu490*
F17	chrXIII	280284	C	T	Homozygous	YMR007W	YMR007W	stop_gained	p.Gln109*
F17	chrXIII	651340	C	T	Homozygous	YMR193C-A	YMR193C-A	stop_gained	p.Trp40*
F17	chrXIII	74436	C	T	Homozygous	YML099W-A	YML099W-A	stop_gained	p.Gln70*
F17	chrXIV	144250	G	A	Homozygous	YNL266W	YNL266W	stop_gained	p.Trp2*
F17	chrXIV	209853	G	A	Homozygous	YNL235C	YNL235C	stop_gained	p.Gln43*
F17	chrXIV	292881	C	T	Homozygous	YNL184C	YNL184C	start_lost	p.Met1?
F17	chrXIV	300839	G	A	Homozygous	YNL179C	YNL179C	stop_gained	p.Arg89*
F17	chrXIV	356906	A	T	Homozygous	YNL143C	YNL143C	stop_gained	p.Leu94*
F17	chrXIV	409872	T	G	Homozygous	DMA2	YNL116W	stop_gained	p.Leu511*
F17	chrXIV	505410	C	T	Homozygous	AQR1	YNL065W	stop_gained	p.Gln563*
F17	chrXIV	61830	T	A	Homozygous	YNL303W	YNL303W	stop_gained	p.Cys107*
F17	chrXIV	713654	A	G	Homozygous	MSO1	YNR049C	start_lost	p.Met1?
F17	chrXIV	745341	C	T	Homozygous	YNR062C	YNR062C	start_lost	p.Met1?
F17	chrXIV	745342	A	G	Homozygous	YNR062C	YNR062C	start_lost	p.Met1?
F17	chrXIV	752504	A	T	Heterozygous	YNR065C	YNR065C	stop_gained	p.Cys399*
F17	chrXIV	753727	A	C	Heterozygous	YNR066C	YNR066C	stop_lost&splice_region_variant	p.Ter437Gluext*?
F17	chrXIV	96324	G	A	Homozygous	YNL285W	YNL285W	stop_gained	p.Trp51*
F17	chrXV	174587	C	A	Heterozygous	IRA2	YOL081W	stop_gained	p.Ser1173*
F17	chrXV	181290	G	A	Heterozygous	YOL079W	YOL079W	stop_gained	p.Trp78*
F17	chrXV	181452	T	A	Heterozygous	YOL079W	YOL079W	stop_gained	p.Tyr132*
F17	chrXV	207397	G	A	Homozygous	CRT10	YOL063C	stop_gained	p.Gln957*
F17	chrXV	254975	A	T	Homozygous	YOL038C-A	YOL038C-A	stop_gained	p.Leu16*
F17	chrXV	392252	G	A	Homozygous	YOR032W-A	YOR032W-A	stop_gained	p.Trp26*
F17	chrXV	461793	G	A	Homozygous	YOR072W-A	YOR072W-A	start_lost	p.Met1?
F17	chrXV	847171	C	T	Heterozygous	YOR282W	YOR282W	stop_gained	p.Arg58*
F17	chrXV	943688	C	T	Homozygous	YOR331C	YOR331C	stop_gained	p.Trp145*
F17	chrXV	982160	C	T	Homozygous	YOR345C	YOR345C	start_lost	p.Met1?
F17	chrXVI	195253	A	G	Heterozygous	YPL185W	YPL185W	start_lost	p.Met1?
F17	chrXVI	237340	G	A	Heterozygous	ATG29	YPL166W	start_lost	p.Met1?
F17	chrXVI	68882	G	C	Homozygous	BBP1	YPL255W	stop_lost&splice_region_variant	p.Ter386Tyrext*?
F18	chrI	114357	C	A	Homozygous	YAL019W-A	YAL019W-A	stop_gained	p.Cys36*
F18	chrI	36524	C	T	Homozygous	ECM1	YAL059W	stop_gained	p.Arg6*
F18	chrI	83337	A	G	Heterozygous	PRP45	YAL032C	stop_lost&splice_region_variant	p.Ter380Glnext*?
F18	chrI	95388	A	G	Heterozygous	YAL026C-A	YAL026C-A	stop_lost&splice_region_variant	p.Ter146Glnext*?
F18	chrII	294026	A	G	Heterozygous	YBR027C	YBR027C	stop_lost&splice_region_variant	p.Ter111Glnext*?
F18	chrII	302824	C	A	Heterozygous	EDS1	YBR033W	stop_gained	p.Ser294*
F18	chrII	387030	C	T	Heterozygous	YBR074W	YBR074W	stop_gained	p.Gln249*
F18	chrII	425596	G	A	Homozygous	YBR089W	YBR089W	stop_gained	p.Trp138*
F18	chrII	425780	T	C	Homozygous	YBR089W	YBR089W	stop_lost&splice_region_variant	p.Ter200Argext*?
F18	chrII	43179	G	A	Heterozygous	YBL096C	YBL096C	stop_gained	p.Arg102*
F18	chrII	465618	G	A	Heterozygous	YBR113W	YBR113W	stop_gained	p.Trp18*
F18	chrII	586072	T	C	Homozygous	YBR178W	YBR178W	start_lost	p.Met1?
F18	chrII	690385	A	T	Heterozygous	ABD1	YBR236C	stop_lost&splice_region_variant	p.Ter437Argext*?
F18	chrII	782383	A	G	Homozygous	SNF5	YBR289W	stop_lost&splice_region_variant	p.Ter906Trpext*?
F18	chrII	80380	A	C	Heterozygous	ATG8	YBL078C	stop_lost&splice_region_variant	p.Ter118Gluext*?
F18	chrIII	107312	G	A	Heterozygous	YCL007C	YCL007C	stop_gained	p.Gln19*
F18	chrIII	123001	C	T	Heterozygous	YCR006C	YCR006C	start_lost	p.Met1?
F18	chrIII	157443	C	T	Heterozygous	YCR022C	YCR022C	stop_gained	p.Trp108*
F18	chrIII	201163	C	T	Heterozygous	YCR041W	YCR041W	stop_gained	p.Gln85*
F18	chrIII	246581	C	T	Homozygous	SSK22	YCR073C	start_lost	p.Met1?
F18	chrIII	264282	C	T	Homozygous	YCR087W	YCR087W	stop_gained	p.Gln103*
F18	chrIII	59028	G	T	Heterozygous	GFD2	YCL036W	start_lost	p.Met1?
F18	chrIII	60724	T	C	Heterozygous	GFD2	YCL036W	stop_lost&splice_region_variant	p.Ter567Glnext*?
F18	chrIII	78951	A	T	Heterozygous	YCL023C	YCL023C	stop_lost&splice_region_variant	p.Ter116Lysext*?
F18	chrIII	81589	C	T	Heterozygous	KCC4	YCL024W	stop_gained	p.Gln810*
F18	chrIV	106754	C	G	Heterozygous	YDL196W	YDL196W	stop_gained	p.Ser5*
F18	chrIV	1077851	T	C	Heterozygous	PMT7	YDR307W	stop_lost&splice_region_variant	p.Ter663Glnext*?
F18	chrIV	1108484	A	G	Homozygous	YDR320W-B	YDR320W-B	start_lost	p.Met1?
F18	chrIV	1186075	C	A	Heterozygous	YDR355C	YDR355C	stop_gained	p.Gly99*
F18	chrIV	1224342	C	T	Heterozygous	PHO92	YDR374C	stop_gained	p.Trp18*
F18	chrIV	1283911	C	A	Heterozygous	YDR406W-A	YDR406W-A	stop_gained	p.Ser38*
F18	chrIV	1345811	G	A	Homozygous	YDR442W	YDR442W	stop_gained	p.Trp55*
F18	chrIV	239605	A	T	Heterozygous	HNT1	YDL125C	start_lost	p.Met1?
F18	chrIV	290079	C	T	Homozygous	YDL094C	YDL094C	start_lost	p.Met1?
F18	chrIV	375287	C	T	Heterozygous	MTF2	YDL044C	start_lost	p.Met1?
F18	chrIV	385538	G	C	Heterozygous	BSC1	YDL037C	stop_gained	p.Ser17*
F18	chrIV	465051	T	A	Heterozygous	YDR010C	YDR010C	stop_lost&splice_region_variant	p.Ter111Tyrext*?
F18	chrIV	465360	C	T	Heterozygous	YDR010C	YDR010C	stop_gained	p.Trp8*
F18	chrIV	681939	G	T	Homozygous	YDR114C	YDR114C	stop_gained	p.Tyr96*
F18	chrIV	690503	T	A	Homozygous	VBA4	YDR119W	stop_gained	p.Cys759*
F18	chrIV	702757	A	T	Heterozygous	ECM18	YDR125C	start_lost	p.Met1?
F18	chrIV	829174	C	G	Heterozygous	YDR182W-A	YDR182W-A	stop_gained	p.Tyr8*
F18	chrIV	993183	G	A	Heterozygous	YDR262W	YDR262W	stop_gained	p.Trp17*
F18	chrIV	995177	G	A	Heterozygous	DIN7	YDR263C	stop_gained	p.Gln120*
F18	chrIX	133870	T	C	Homozygous	QDR2	YIL121W	stop_lost&splice_region_variant	p.Ter543Glnext*?
F18	chrIX	200366	G	T	Homozygous	YIL086C	YIL086C	stop_gained	p.Tyr32*
F18	chrIX	228602	G	A	Heterozygous	YIL071W-A	YIL071W-A	stop_gained	p.Trp18*
F18	chrIX	271162	T	A	Heterozygous	PIG2	YIL045W	start_lost	p.Met1?
F18	chrIX	302344	T	A	Heterozygous	YIL028W	YIL028W	stop_gained	p.Leu82*
F18	chrIX	34088	T	C	Heterozygous	NIT1	YIL164C	stop_lost&splice_region_variant	p.Ter200Trpext*?
F18	chrIX	36904	C	A	Heterozygous	YIL163C	YIL163C	stop_gained	p.Glu117*
F18	chrIX	384118	A	G	Homozygous	MET28	YIR017C	start_lost	p.Met1?
F18	chrIX	384159	G	A	Homozygous	YIR017W-A	YIR017W-A	stop_gained	p.Trp198*
F18	chrIX	397547	T	A	Homozygous	YIR020C-B	YIR020C-B	stop_gained	p.Lys135*
F18	chrV	213896	T	C	Heterozygous	CHZ1	YER030W	stop_lost&splice_region_variant	p.Ter154Glnext*?
F18	chrV	221876	C	T	Heterozygous	YER034W	YER034W	stop_gained	p.Arg11*
F18	chrV	229265	A	G	Homozygous	YER039C-A	YER039C-A	stop_lost&splice_region_variant	p.Ter73Argext*?
F18	chrV	318646	A	G	Heterozygous	YER078W-A	YER078W-A	start_lost	p.Met1?
F18	chrV	328021	C	T	Heterozygous	YER084W-A	YER084W-A	stop_gained	p.Gln142*
F18	chrV	373007	C	T	Heterozygous	MAM1	YER106W	stop_gained	p.Gln228*
F18	chrV	373232	T	C	Homozygous	MAM1	YER106W	stop_lost&splice_region_variant	p.Ter303Glnext*?
F18	chrV	421115	T	C	Heterozygous	COM2	YER130C	stop_lost&splice_region_variant	p.Ter444Trpext*?
F18	chrV	426332	A	T	Heterozygous	PMD1	YER132C	stop_gained	p.Leu1373*
F18	chrV	473722	C	T	Heterozygous	YER152W-A	YER152W-A	stop_gained	p.Gln80*
F18	chrV	86596	T	C	Heterozygous	MTC7	YEL033W	stop_lost&splice_region_variant	p.Ter140Argext*?
F18	chrVI	226463	C	T	Heterozygous	YFR035C	YFR035C	start_lost	p.Met1?
F18	chrVII	149393	G	A	Homozygous	YGL188C	YGL188C	stop_gained	p.Gln42*
F18	chrVII	157579	A	T	Homozygous	YGL182C	YGL182C	stop_gained	p.Tyr6*
F18	chrVII	157594	C	T	Homozygous	YGL182C	YGL182C	start_lost	p.Met1?
F18	chrVII	185393	A	C	Homozygous	SPO74	YGL170C	start_lost	p.Met1?
F18	chrVII	248919	C	A	Heterozygous	YGL138C	YGL138C	stop_gained	p.Gly205*
F18	chrVII	253358	C	A	Heterozygous	MRM2	YGL136C	stop_gained	p.Glu168*
F18	chrVII	43308	T	G	Homozygous	TAD1	YGL243W	start_lost	p.Met1?
F18	chrVII	583803	C	T	Heterozygous	RME1	YGR044C	stop_gained	p.Trp30*
F18	chrVII	588965	C	A	Heterozygous	TFC4	YGR047C	stop_gained	p.Gly169*
F18	chrVII	592119	G	C	Heterozygous	YGR050C	YGR050C	stop_gained	p.Tyr108*
F18	chrVII	592944	T	A	Homozygous	YGR051C	YGR051C	stop_gained	p.Lys96*
F18	chrVII	594592	C	T	Heterozygous	FMP48	YGR052W	stop_gained	p.Gln333*
F18	chrVII	627362	A	T	Homozygous	YGR069W	YGR069W	stop_gained	p.Lys94*
F18	chrVII	652470	A	T	Homozygous	PDC6	YGR087C	stop_gained	p.Leu171*
F18	chrVII	785348	C	T	Heterozygous	YGR146C-A	YGR146C-A	stop_gained	p.Trp30*
F18	chrVII	789732	C	A	Heterozygous	GPC1	YGR149W	stop_gained	p.Tyr234*
F18	chrVII	807532	G	T	Homozygous	NSR1	YGR159C	stop_gained	p.Ser42*
F18	chrVII	846740	A	T	Homozygous	YGR174W-A	YGR174W-A	stop_lost&splice_region_variant	p.Ter29Leuext*?
F18	chrVII	848849	C	T	Homozygous	YGR176W	YGR176W	stop_gained	p.Arg44*
F18	chrVII	989276	C	T	Homozygous	MGA1	YGR249W	stop_gained	p.Gln410*
F18	chrVIII	118543	G	T	Heterozygous	STP2	YHR006W	stop_gained	p.Glu244*
F18	chrVIII	149577	A	G	Heterozygous	YHR022C	YHR022C	stop_lost&splice_region_variant	p.Ter257Glnext*?
F18	chrVIII	234904	C	T	Homozygous	YHR069C-A	YHR069C-A	stop_gained	p.Trp111*
F18	chrVIII	239033	G	T	Homozygous	YHR071C-A	YHR071C-A	stop_gained	p.Tyr66*
F18	chrVIII	322088	C	T	Heterozygous	SBE22	YHR103W	stop_gained	p.Gln559*
F18	chrVIII	385715	T	A	Heterozygous	DSE2	YHR143W	stop_gained	p.Leu69*
F18	chrVIII	64155	C	T	Heterozygous	SPO11	YHL022C	start_lost	p.Met1?
F18	chrVIII	80006	T	A	Heterozygous	YHL012W	YHL012W	stop_gained	p.Cys357*
F18	chrX	184561	A	T	Heterozygous	NIT2	YJL126W	stop_gained	p.Lys21*
F18	chrX	209948	T	A	Heterozygous	GZF3	YJL110C	stop_gained	p.Lys544*
F18	chrX	35114	C	T	Homozygous	OPT1	YJL212C	stop_gained	p.Trp379*
F18	chrX	463413	T	G	Heterozygous	YJR015W	YJR015W	stop_gained	p.Tyr231*
F18	chrX	627341	T	C	Homozygous	LIH1	YJR107W	start_lost	p.Met1?
F18	chrX	628770	G	A	Heterozygous	ABM1	YJR108W	stop_gained	p.Trp20*
F18	chrX	690963	G	T	Homozygous	YJR140W-A	YJR140W-A	start_lost	p.Met1?
F18	chrX	703885	A	G	Heterozygous	YJR146W	YJR146W	start_lost	p.Met1?
F18	chrX	708351	A	T	Heterozygous	YJR149W	YJR149W	stop_gained	p.Arg398*
F18	chrX	85607	G	C	Homozygous	YJL182C	YJL182C	stop_gained	p.Ser49*
F18	chrXI	149388	A	C	Homozygous	KDX1	YKL161C	stop_lost&splice_region_variant	p.Ter434Gluext*?
F18	chrXI	171772	G	A	Heterozygous	YKL147C	YKL147C	stop_gained	p.Gln133*
F18	chrXI	469719	G	C	Homozygous	YKR016W	YKR016W	start_lost	p.Met1?
F18	chrXI	518262	C	T	Heterozygous	YKR040C	YKR040C	stop_gained	p.Trp102*
F18	chrXI	523149	C	T	Heterozygous	UIP5	YKR044W	stop_gained	p.Gln379*
F18	chrXI	549543	G	A	Homozygous	TRM2	YKR056W	stop_gained	p.Trp32*
F18	chrXI	573386	T	A	Heterozygous	MET1	YKR069W	stop_gained	p.Leu592*
F18	chrXI	580214	G	A	Heterozygous	YKR075W-A	YKR075W-A	start_lost	p.Met1?
F18	chrXII	1023823	C	A	Homozygous	YLR444C	YLR444C	stop_gained	p.Gly56*
F18	chrXII	138854	G	A	Heterozygous	SPO75	YLL005C	stop_gained	p.Gln565*
F18	chrXII	139321	A	T	Heterozygous	SPO75	YLL005C	stop_gained	p.Leu409*
F18	chrXII	391007	G	A	Homozygous	YLR122C	YLR122C	stop_gained	p.Gln109*
F18	chrXII	391314	T	A	Homozygous	YLR123C	YLR123C	stop_gained	p.Lys32*
F18	chrXII	66688	G	T	Homozygous	YLL037W	YLL037W	stop_gained	p.Gly43*
F18	chrXII	687916	G	T	Homozygous	tV(AAC)L	tV(AAC)L	stop_gained	p.Ser6*
F18	chrXII	704697	A	C	Homozygous	YLR280C	YLR280C	stop_gained	p.Leu46*
F18	chrXII	766039	C	T	Homozygous	YLR317W	YLR317W	stop_gained	p.Gln129*
F18	chrXII	80695	C	T	Homozygous	RRT7	YLL030C	start_lost	p.Met1?
F18	chrXII	822585	G	T	Homozygous	CIS1	YLR346C	stop_gained	p.Ser3*
F18	chrXII	934221	C	T	Homozygous	BLS1	YLR408C	stop_gained	p.Trp11*
F18	chrXIII	125779	G	A	Heterozygous	TCB3	YML072C	stop_gained	p.Gln1197*
F18	chrXIII	160037	C	A	Heterozygous	YML057C-A	YML057C-A	stop_gained	p.Glu126*
F18	chrXIII	222561	T	G	Heterozygous	YOX1	YML027W	stop_lost&splice_region_variant	p.Ter386Glyext*?
F18	chrXIII	250999	C	T	Heterozygous	YML009C-A	YML009C-A	start_lost	p.Met1?
F18	chrXIII	280284	C	T	Homozygous	YMR007W	YMR007W	stop_gained	p.Gln109*
F18	chrXIII	565773	G	C	Heterozygous	YMR153C-A	YMR153C-A	stop_gained	p.Ser46*
F18	chrXIII	600344	T	A	Heterozygous	ALD3	YMR169C	stop_gained	p.Arg177*
F18	chrXIII	651340	C	T	Homozygous	YMR193C-A	YMR193C-A	stop_gained	p.Trp40*
F18	chrXIII	74436	C	T	Homozygous	YML099W-A	YML099W-A	stop_gained	p.Gln70*
F18	chrXIII	811687	G	T	Homozygous	ZDS1	YMR273C	stop_gained	p.Ser765*
F18	chrXIV	144250	G	A	Homozygous	YNL266W	YNL266W	stop_gained	p.Trp2*
F18	chrXIV	209853	G	A	Heterozygous	YNL235C	YNL235C	stop_gained	p.Gln43*
F18	chrXIV	292881	C	T	Heterozygous	YNL184C	YNL184C	start_lost	p.Met1?
F18	chrXIV	293151	G	A	Heterozygous	NPR1	YNL183C	stop_gained	p.Gln787*
F18	chrXIV	300270	C	T	Heterozygous	RHO5	YNL180C	stop_gained	p.Trp127*
F18	chrXIV	300839	G	A	Homozygous	YNL179C	YNL179C	stop_gained	p.Arg89*
F18	chrXIV	356906	A	T	Homozygous	YNL143C	YNL143C	stop_gained	p.Leu94*
F18	chrXIV	449357	G	T	Heterozygous	APP1	YNL094W	stop_gained	p.Glu583*
F18	chrXIV	480989	T	C	Heterozygous	NIS1	YNL078W	stop_lost&splice_region_variant	p.Ter408Glnext*?
F18	chrXIV	498539	T	C	Homozygous	YNL067W-A	YNL067W-A	start_lost	p.Met1?
F18	chrXIV	505410	C	T	Homozygous	AQR1	YNL065W	stop_gained	p.Gln563*
F18	chrXIV	553636	C	G	Heterozygous	YNL040W	YNL040W	stop_gained	p.Ser86*
F18	chrXIV	633059	G	T	Heterozygous	ATO2	YNR002C	stop_gained	p.Tyr266*
F18	chrXIV	688148	G	T	Homozygous	ABZ1	YNR033W	stop_gained	p.Glu172*
F18	chrXIV	745341	C	T	Homozygous	YNR062C	YNR062C	start_lost	p.Met1?
F18	chrXIV	745342	A	G	Homozygous	YNR062C	YNR062C	start_lost	p.Met1?
F18	chrXIV	753727	A	C	Homozygous	YNR066C	YNR066C	stop_lost&splice_region_variant	p.Ter437Gluext*?
F18	chrXV	181290	G	A	Homozygous	YOL079W	YOL079W	stop_gained	p.Trp78*
F18	chrXV	181452	T	A	Heterozygous	YOL079W	YOL079W	stop_gained	p.Tyr132*
F18	chrXV	207397	G	A	Homozygous	CRT10	YOL063C	stop_gained	p.Gln957*
F18	chrXV	254975	A	T	Homozygous	YOL038C-A	YOL038C-A	stop_gained	p.Leu16*
F18	chrXV	270054	G	A	Homozygous	YOL029C	YOL029C	stop_gained	p.Gln123*
F18	chrXV	378122	C	G	Homozygous	YOR024W	YOR024W	stop_gained	p.Tyr92*
F18	chrXV	397084	C	T	Homozygous	AKR2	YOR034C	start_lost	p.Met1?
F18	chrXV	427817	A	G	Heterozygous	YOR053W	YOR053W	start_lost	p.Met1?
F18	chrXV	670050	G	T	Homozygous	GAC1	YOR178C	stop_gained	p.Cys64*
F18	chrXV	700217	G	C	Homozygous	THI72	YOR192C	stop_gained	p.Tyr117*
F18	chrXV	741569	T	C	Homozygous	MGM1	YOR211C	start_lost	p.Met1?
F18	chrXV	751476	T	G	Homozygous	YOR218C	YOR218C	stop_lost&splice_region_variant	p.Ter140Cysext*?
F18	chrXV	751511	G	A	Homozygous	YOR218C	YOR218C	stop_gained	p.Gln129*
F18	chrXV	845685	G	C	Heterozygous	FSH3	YOR280C	stop_gained	p.Tyr36*
F18	chrXV	868000	A	G	Homozygous	YOR293C-A	YOR293C-A	stop_lost&splice_region_variant	p.Ter50Argext*?
F18	chrXV	943688	C	T	Homozygous	YOR331C	YOR331C	stop_gained	p.Trp145*
F18	chrXV	982160	C	T	Homozygous	YOR345C	YOR345C	start_lost	p.Met1?
F18	chrXVI	195253	A	G	Homozygous	YPL185W	YPL185W	start_lost	p.Met1?
F18	chrXVI	237971	C	T	Heterozygous	ATG29	YPL166W	stop_gained	p.Gln212*
F18	chrXVI	239076	A	G	Heterozygous	SET6	YPL165C	start_lost	p.Met1?
F18	chrXVI	324025	T	G	Homozygous	YPL119C-A	YPL119C-A	stop_lost&splice_region_variant	p.Ter88Serext*?
F18	chrXVI	362449	C	A	Heterozygous	ATG21	YPL100W	stop_gained	p.Ser193*
F18	chrXVI	56258	C	T	Homozygous	tW(CCA)P	tW(CCA)P	stop_gained	p.Trp6*
F18	chrXVI	576663	G	T	Heterozygous	SUT2	YPR009W	stop_gained	p.Gly38*
F18	chrXVI	576891	G	T	Heterozygous	SUT2	YPR009W	stop_gained	p.Glu114*
F18	chrXVI	593179	T	G	Heterozygous	YPR016W-A	YPR016W-A	stop_gained	p.Tyr28*
F18	chrXVI	668021	C	T	Heterozygous	SEC8	YPR055W	stop_gained	p.Gln116*
F18	chrXVI	68882	G	C	Homozygous	BBP1	YPL255W	stop_lost&splice_region_variant	p.Ter386Tyrext*?
F18	chrXVI	697502	T	C	Homozygous	YPR077C	YPR077C	start_lost	p.Met1?
F18	chrXVI	716173	G	A	Heterozygous	NVJ2	YPR091C	stop_gained	p.Arg766*
F18	chrXVI	883117	G	A	Homozygous	YPR170C	YPR170C	stop_gained	p.Gln68*
F19	chrI	176858	A	G	Homozygous	PAU7	YAR020C	stop_lost&splice_region_variant	p.Ter56Glnext*?
F19	chrI	36524	C	T	Homozygous	ECM1	YAL059W	stop_gained	p.Arg6*
F19	chrII	164499	G	A	Heterozygous	YBL029C-A	YBL029C-A	stop_gained	p.Gln92*
F19	chrII	281895	G	A	Heterozygous	FUR4	YBR021W	stop_gained	p.Trp151*
F19	chrII	294026	A	G	Heterozygous	YBR027C	YBR027C	stop_lost&splice_region_variant	p.Ter111Glnext*?
F19	chrII	425596	G	A	Heterozygous	YBR089W	YBR089W	stop_gained	p.Trp138*
F19	chrII	425780	T	C	Heterozygous	YBR089W	YBR089W	stop_lost&splice_region_variant	p.Ter200Argext*?
F19	chrII	426936	G	C	Heterozygous	YBR090C	YBR090C	stop_gained	p.Tyr41*
F19	chrII	458800	C	T	Homozygous	YBR109W-A	YBR109W-A	stop_gained	p.Gln65*
F19	chrII	465618	G	A	Homozygous	YBR113W	YBR113W	stop_gained	p.Trp18*
F19	chrII	465979	G	A	Homozygous	YBR113W	YBR113W	stop_gained	p.Trp138*
F19	chrII	615204	C	A	Homozygous	YBR197C	YBR197C	stop_lost&splice_region_variant	p.Ter218Leuext*?
F19	chrIII	157443	C	T	Homozygous	YCR022C	YCR022C	stop_gained	p.Trp108*
F19	chrIII	246581	C	T	Heterozygous	SSK22	YCR073C	start_lost	p.Met1?
F19	chrIII	264282	C	T	Homozygous	YCR087W	YCR087W	stop_gained	p.Gln103*
F19	chrIII	59028	G	T	Heterozygous	GFD2	YCL036W	start_lost	p.Met1?
F19	chrIV	106754	C	G	Heterozygous	YDL196W	YDL196W	stop_gained	p.Ser5*
F19	chrIV	1108484	A	G	Homozygous	YDR320W-B	YDR320W-B	start_lost	p.Met1?
F19	chrIV	1470784	G	A	Homozygous	EMI1	YDR512C	stop_gained	p.Gln94*
F19	chrIV	152034	G	A	Heterozygous	GLT1	YDL171C	stop_gained	p.Gln1203*
F19	chrIV	290079	C	T	Homozygous	YDL094C	YDL094C	start_lost	p.Met1?
F19	chrIV	303396	C	G	Heterozygous	NDE2	YDL085W	stop_gained	p.Tyr62*
F19	chrIV	33230	T	A	Heterozygous	PHO13	YDL236W	stop_gained	p.Leu312*
F19	chrIV	397888	C	T	Heterozygous	PRP9	YDL030W	stop_gained	p.Gln118*
F19	chrIV	465051	T	A	Homozygous	YDR010C	YDR010C	stop_lost&splice_region_variant	p.Ter111Tyrext*?
F19	chrIV	465360	C	T	Heterozygous	YDR010C	YDR010C	stop_gained	p.Trp8*
F19	chrIV	681939	G	T	Homozygous	YDR114C	YDR114C	stop_gained	p.Tyr96*
F19	chrIV	690503	T	A	Heterozygous	VBA4	YDR119W	stop_gained	p.Cys759*
F19	chrIV	702757	A	T	Heterozygous	ECM18	YDR125C	start_lost	p.Met1?
F19	chrIV	894453	A	T	Heterozygous	YDR215C	YDR215C	stop_gained	p.Leu17*
F19	chrIX	133870	T	C	Homozygous	QDR2	YIL121W	stop_lost&splice_region_variant	p.Ter543Glnext*?
F19	chrIX	247021	C	A	Heterozygous	YIL058W	YIL058W	stop_gained	p.Tyr36*
F19	chrIX	34088	T	C	Heterozygous	NIT1	YIL164C	stop_lost&splice_region_variant	p.Ter200Trpext*?
F19	chrIX	37252	T	C	Heterozygous	YIL163C	YIL163C	start_lost	p.Met1?
F19	chrIX	384118	A	G	Heterozygous	MET28	YIR017C	start_lost	p.Met1?
F19	chrIX	397547	T	A	Heterozygous	YIR020C-B	YIR020C-B	stop_gained	p.Lys135*
F19	chrIX	409514	G	A	Heterozygous	DAL4	YIR028W	stop_gained	p.Trp349*
F19	chrV	209620	G	A	Heterozygous	GAL83	YER027C	stop_gained	p.Gln205*
F19	chrV	213896	T	C	Heterozygous	CHZ1	YER030W	stop_lost&splice_region_variant	p.Ter154Glnext*?
F19	chrV	247626	T	A	Heterozygous	CAJ1	YER048C	stop_gained	p.Lys178*
F19	chrV	328021	C	T	Heterozygous	YER084W-A	YER084W-A	stop_gained	p.Gln142*
F19	chrV	355336	C	G	Homozygous	YER097W	YER097W	stop_gained	p.Ser66*
F19	chrV	86596	T	C	Heterozygous	MTC7	YEL033W	stop_lost&splice_region_variant	p.Ter140Argext*?
F19	chrVI	106510	C	A	Heterozygous	YFL015C	YFL015C	stop_gained	p.Glu152*
F19	chrVI	226022	A	G	Homozygous	YFR034W-A	YFR034W-A	start_lost	p.Met1?
F19	chrVI	226226	G	T	Heterozygous	YFR035C	YFR035C	stop_gained	p.Cys80*
F19	chrVI	226463	C	T	Heterozygous	YFR035C	YFR035C	start_lost	p.Met1?
F19	chrVII	185393	A	C	Heterozygous	SPO74	YGL170C	start_lost	p.Met1?
F19	chrVII	288164	C	T	Homozygous	YGL118C	YGL118C	stop_gained	p.Trp96*
F19	chrVII	308715	A	C	Heterozygous	VPS73	YGL104C	stop_lost&splice_region_variant	p.Ter487Gluext*?
F19	chrVII	312838	T	G	Heterozygous	YGL101W	YGL101W	stop_lost&splice_region_variant	p.Ter216Gluext*?
F19	chrVII	43308	T	G	Heterozygous	TAD1	YGL243W	start_lost	p.Met1?
F19	chrVII	485424	T	C	Homozygous	YGL006W-A	YGL006W-A	start_lost	p.Met1?
F19	chrVII	524372	C	T	Heterozygous	YGR017W	YGR017W	stop_gained	p.Gln196*
F19	chrVII	583803	C	T	Heterozygous	RME1	YGR044C	stop_gained	p.Trp30*
F19	chrVII	587006	G	A	Heterozygous	TFC4	YGR047C	stop_gained	p.Arg822*
F19	chrVII	592944	T	A	Homozygous	YGR051C	YGR051C	stop_gained	p.Lys96*
F19	chrVII	627362	A	T	Heterozygous	YGR069W	YGR069W	stop_gained	p.Lys94*
F19	chrVII	807532	G	T	Homozygous	NSR1	YGR159C	stop_gained	p.Ser42*
F19	chrVII	846740	A	T	Homozygous	YGR174W-A	YGR174W-A	stop_lost&splice_region_variant	p.Ter29Leuext*?
F19	chrVII	848849	C	T	Heterozygous	YGR176W	YGR176W	stop_gained	p.Arg44*
F19	chrVII	989276	C	T	Homozygous	MGA1	YGR249W	stop_gained	p.Gln410*
F19	chrVIII	101284	C	T	Heterozygous	LAG1	YHL003C	stop_gained	p.Trp200*
F19	chrVIII	118543	G	T	Heterozygous	STP2	YHR006W	stop_gained	p.Glu244*
F19	chrVIII	149577	A	G	Homozygous	YHR022C	YHR022C	stop_lost&splice_region_variant	p.Ter257Glnext*?
F19	chrVIII	167453	G	A	Heterozygous	YHR028W-A	YHR028W-A	stop_gained	p.Trp34*
F19	chrVIII	167487	C	T	Heterozygous	YHR028W-A	YHR028W-A	stop_gained	p.Arg46*
F19	chrVIII	167671	A	G	Heterozygous	YHR028W-A	YHR028W-A	stop_lost&splice_region_variant	p.Ter107Trpext*?
F19	chrVIII	234904	C	T	Heterozygous	YHR069C-A	YHR069C-A	stop_gained	p.Trp111*
F19	chrVIII	239033	G	T	Homozygous	YHR071C-A	YHR071C-A	stop_gained	p.Tyr66*
F19	chrVIII	385715	T	A	Heterozygous	DSE2	YHR143W	stop_gained	p.Leu69*
F19	chrX	214952	G	T	Heterozygous	UTP10	YJL109C	stop_gained	p.Tyr786*
F19	chrX	401663	G	A	Heterozygous	BBC1	YJL020C	stop_gained	p.Gln250*
F19	chrX	463413	T	G	Heterozygous	YJR015W	YJR015W	stop_gained	p.Tyr231*
F19	chrX	627341	T	C	Homozygous	LIH1	YJR107W	start_lost	p.Met1?
F19	chrX	628770	G	A	Heterozygous	ABM1	YJR108W	stop_gained	p.Trp20*
F19	chrX	629082	A	G	Heterozygous	ABM1	YJR108W	stop_lost&splice_region_variant	p.Ter124Trpext*?
F19	chrX	690963	G	T	Heterozygous	YJR140W-A	YJR140W-A	start_lost	p.Met1?
F19	chrX	85607	G	C	Homozygous	YJL182C	YJL182C	stop_gained	p.Ser49*
F19	chrXI	144611	C	T	Heterozygous	PIR3	YKL163W	stop_gained	p.Gln71*
F19	chrXI	149388	A	C	Homozygous	KDX1	YKL161C	stop_lost&splice_region_variant	p.Ter434Gluext*?
F19	chrXI	323933	C	T	Heterozygous	MSN4	YKL062W	stop_gained	p.Gln236*
F19	chrXI	403095	T	A	Heterozygous	RAM2	YKL019W	stop_gained	p.Tyr176*
F19	chrXI	469719	G	C	Heterozygous	YKR016W	YKR016W	start_lost	p.Met1?
F19	chrXI	518262	C	T	Heterozygous	YKR040C	YKR040C	stop_gained	p.Trp102*
F19	chrXI	523149	C	T	Heterozygous	UIP5	YKR044W	stop_gained	p.Gln379*
F19	chrXI	549543	G	A	Homozygous	TRM2	YKR056W	stop_gained	p.Trp32*
F19	chrXI	573386	T	A	Homozygous	MET1	YKR069W	stop_gained	p.Leu592*
F19	chrXI	580214	G	A	Heterozygous	YKR075W-A	YKR075W-A	start_lost	p.Met1?
F19	chrXII	1023823	C	A	Homozygous	YLR444C	YLR444C	stop_gained	p.Gly56*
F19	chrXII	139321	A	T	Heterozygous	SPO75	YLL005C	stop_gained	p.Leu409*
F19	chrXII	391224	G	A	Homozygous	YLR123C	YLR123C	stop_gained	p.Gln62*
F19	chrXII	391659	G	A	Heterozygous	YLR124W	YLR124W	stop_gained	p.Trp20*
F19	chrXII	391690	C	T	Homozygous	YLR124W	YLR124W	stop_gained	p.Gln31*
F19	chrXII	541213	C	A	Heterozygous	NCW2	YLR194C	stop_gained	p.Glu121*
F19	chrXII	567232	G	A	Heterozygous	CRR1	YLR213C	stop_gained	p.Gln231*
F19	chrXII	604879	G	C	Heterozygous	YLR230W	YLR230W	stop_lost&splice_region_variant	p.Ter102Tyrext*?
F19	chrXII	822585	G	T	Homozygous	CIS1	YLR346C	stop_gained	p.Ser3*
F19	chrXII	934221	C	T	Homozygous	BLS1	YLR408C	stop_gained	p.Trp11*
F19	chrXIII	125779	G	A	Heterozygous	TCB3	YML072C	stop_gained	p.Gln1197*
F19	chrXIII	160037	C	A	Homozygous	YML057C-A	YML057C-A	stop_gained	p.Glu126*
F19	chrXIII	266009	T	G	Heterozygous	YML002W	YML002W	stop_gained	p.Leu490*
F19	chrXIII	651340	C	T	Homozygous	YMR193C-A	YMR193C-A	stop_gained	p.Trp40*
F19	chrXIII	74436	C	T	Heterozygous	YML099W-A	YML099W-A	stop_gained	p.Gln70*
F19	chrXIV	144250	G	A	Homozygous	YNL266W	YNL266W	stop_gained	p.Trp2*
F19	chrXIV	209853	G	A	Heterozygous	YNL235C	YNL235C	stop_gained	p.Gln43*
F19	chrXIV	300839	G	A	Heterozygous	YNL179C	YNL179C	stop_gained	p.Arg89*
F19	chrXIV	300984	C	T	Heterozygous	YNL179C	YNL179C	stop_gained	p.Trp40*
F19	chrXIV	343338	T	C	Heterozygous	CUZ1	YNL155W	stop_lost&splice_region_variant	p.Ter275Glnext*?
F19	chrXIV	362856	G	T	Heterozygous	THO2	YNL139C	stop_gained	p.Tyr954*
F19	chrXIV	479779	C	G	Heterozygous	NIS1	YNL078W	stop_gained	p.Tyr4*
F19	chrXIV	498539	T	C	Heterozygous	YNL067W-A	YNL067W-A	start_lost	p.Met1?
F19	chrXIV	505410	C	T	Homozygous	AQR1	YNL065W	stop_gained	p.Gln563*
F19	chrXIV	554351	G	A	Heterozygous	YNL040W	YNL040W	stop_gained	p.Trp324*
F19	chrXIV	745342	A	G	Homozygous	YNR062C	YNR062C	start_lost	p.Met1?
F19	chrXIV	752504	A	T	Heterozygous	YNR065C	YNR065C	stop_gained	p.Cys399*
F19	chrXV	181290	G	A	Homozygous	YOL079W	YOL079W	stop_gained	p.Trp78*
F19	chrXV	181452	T	A	Homozygous	YOL079W	YOL079W	stop_gained	p.Tyr132*
F19	chrXV	207397	G	A	Homozygous	CRT10	YOL063C	stop_gained	p.Gln957*
F19	chrXV	242651	G	A	Heterozygous	LDS2	YOL047C	stop_gained	p.Gln33*
F19	chrXV	254975	A	T	Heterozygous	YOL038C-A	YOL038C-A	stop_gained	p.Leu16*
F19	chrXV	309512	G	A	Heterozygous	MDM12	YOL009C	stop_gained	p.Arg210*
F19	chrXV	34772	C	T	Heterozygous	ZPS1	YOL154W	stop_gained	p.Gln39*
F19	chrXV	377861	G	A	Heterozygous	YOR024W	YOR024W	stop_gained	p.Trp5*
F19	chrXV	378122	C	G	Homozygous	YOR024W	YOR024W	stop_gained	p.Tyr92*
F19	chrXV	397084	C	T	Heterozygous	AKR2	YOR034C	start_lost	p.Met1?
F19	chrXV	427817	A	G	Heterozygous	YOR053W	YOR053W	start_lost	p.Met1?
F19	chrXV	461814	T	C	Heterozygous	YOR072W	YOR072W	stop_lost&splice_region_variant	p.Ter105Glnext*?
F19	chrXV	631073	C	A	Heterozygous	PUP1	YOR157C	stop_gained	p.Glu227*
F19	chrXV	678995	G	T	Heterozygous	FYV12	YOR183W	stop_gained	p.Glu42*
F19	chrXV	70393	C	T	Heterozygous	YOL134C	YOL134C	stop_gained	p.Trp51*
F19	chrXV	741569	T	C	Heterozygous	MGM1	YOR211C	start_lost	p.Met1?
F19	chrXV	751476	T	G	Homozygous	YOR218C	YOR218C	stop_lost&splice_region_variant	p.Ter140Cysext*?
F19	chrXV	751511	G	A	Homozygous	YOR218C	YOR218C	stop_gained	p.Gln129*
F19	chrXV	810239	T	A	Heterozygous	TRE2	YOR256C	stop_gained	p.Lys149*
F19	chrXV	868022	G	C	Heterozygous	YOR293C-A	YOR293C-A	stop_gained	p.Tyr42*
F19	chrXV	880616	G	A	Heterozygous	YOR300W	YOR300W	stop_gained	p.Trp14*
F19	chrXV	943688	C	T	Heterozygous	YOR331C	YOR331C	stop_gained	p.Trp145*
F19	chrXV	982160	C	T	Homozygous	YOR345C	YOR345C	start_lost	p.Met1?
F19	chrXVI	237971	C	T	Homozygous	ATG29	YPL166W	stop_gained	p.Gln212*
F19	chrXVI	324025	T	G	Heterozygous	YPL119C-A	YPL119C-A	stop_lost&splice_region_variant	p.Ter88Serext*?
F19	chrXVI	576663	G	T	Heterozygous	SUT2	YPR009W	stop_gained	p.Gly38*
F19	chrXVI	576891	G	T	Heterozygous	SUT2	YPR009W	stop_gained	p.Glu114*
F19	chrXVI	593179	T	A	Heterozygous	YPR016W-A	YPR016W-A	stop_gained	p.Tyr28*
F19	chrXVI	687541	T	A	Homozygous	MED1	YPR070W	stop_gained	p.Tyr548*
F19	chrXVI	68882	G	C	Homozygous	BBP1	YPL255W	stop_lost&splice_region_variant	p.Ter386Tyrext*?
F19	chrXVI	697502	T	C	Homozygous	YPR077C	YPR077C	start_lost	p.Met1?
F19	chrXVI	716173	G	A	Heterozygous	NVJ2	YPR091C	stop_gained	p.Arg766*
F19	chrXVI	789383	C	T	Homozygous	YPR126C	YPR126C	start_lost	p.Met1?
F19	chrXVI	883117	G	A	Homozygous	YPR170C	YPR170C	stop_gained	p.Gln68*
F21	chrI	176858	A	G	Homozygous	PAU7	YAR020C	stop_lost&splice_region_variant	p.Ter56Glnext*?
F21	chrI	36524	C	T	Homozygous	ECM1	YAL059W	stop_gained	p.Arg6*
F21	chrII	391444	C	T	Homozygous	YBR076C-A	YBR076C-A	stop_gained	p.Trp58*
F21	chrII	426936	G	C	Homozygous	YBR090C	YBR090C	stop_gained	p.Tyr41*
F21	chrII	458800	C	T	Homozygous	YBR109W-A	YBR109W-A	stop_gained	p.Gln65*
F21	chrII	465618	G	A	Homozygous	YBR113W	YBR113W	stop_gained	p.Trp18*
F21	chrII	465979	G	A	Homozygous	YBR113W	YBR113W	stop_gained	p.Trp138*
F21	chrII	615204	C	A	Homozygous	YBR197C	YBR197C	stop_lost&splice_region_variant	p.Ter218Leuext*?
F21	chrIII	246403	G	A	Homozygous	SSK22	YCR073C	stop_gained	p.Gln61*
F21	chrIII	246581	C	T	Homozygous	SSK22	YCR073C	start_lost	p.Met1?
F21	chrIII	264282	C	T	Homozygous	YCR087W	YCR087W	stop_gained	p.Gln103*
F21	chrIV	1108484	A	G	Homozygous	YDR320W-B	YDR320W-B	start_lost	p.Met1?
F21	chrIV	1470784	G	A	Homozygous	EMI1	YDR512C	stop_gained	p.Gln94*
F21	chrIV	290079	C	T	Homozygous	YDL094C	YDL094C	start_lost	p.Met1?
F21	chrIV	465051	T	A	Homozygous	YDR010C	YDR010C	stop_lost&splice_region_variant	p.Ter111Tyrext*?
F21	chrIV	465360	C	T	Homozygous	YDR010C	YDR010C	stop_gained	p.Trp8*
F21	chrIV	894453	A	T	Homozygous	YDR215C	YDR215C	stop_gained	p.Leu17*
F21	chrIX	133870	T	C	Homozygous	QDR2	YIL121W	stop_lost&splice_region_variant	p.Ter543Glnext*?
F21	chrIX	200366	G	T	Heterozygous	YIL086C	YIL086C	stop_gained	p.Tyr32*
F21	chrIX	247021	C	A	Homozygous	YIL058W	YIL058W	stop_gained	p.Tyr36*
F21	chrIX	34088	T	C	Homozygous	NIT1	YIL164C	stop_lost&splice_region_variant	p.Ter200Trpext*?
F21	chrIX	384118	A	G	Homozygous	MET28	YIR017C	start_lost	p.Met1?
F21	chrIX	384159	G	A	Homozygous	YIR017W-A	YIR017W-A	stop_gained	p.Trp198*
F21	chrIX	397547	T	A	Homozygous	YIR020C-B	YIR020C-B	stop_gained	p.Lys135*
F21	chrV	213896	T	C	Homozygous	CHZ1	YER030W	stop_lost&splice_region_variant	p.Ter154Glnext*?
F21	chrV	229265	A	G	Homozygous	YER039C-A	YER039C-A	stop_lost&splice_region_variant	p.Ter73Argext*?
F21	chrV	355336	C	G	Heterozygous	YER097W	YER097W	stop_gained	p.Ser66*
F21	chrV	99124	C	T	Homozygous	YEL028W	YEL028W	stop_gained	p.Gln153*
F21	chrVI	106510	C	A	Homozygous	YFL015C	YFL015C	stop_gained	p.Glu152*
F21	chrVI	226226	G	T	Heterozygous	YFR035C	YFR035C	stop_gained	p.Cys80*
F21	chrVI	226463	C	T	Heterozygous	YFR035C	YFR035C	start_lost	p.Met1?
F21	chrVI	81882	G	A	Homozygous	GYP8	YFL027C	stop_gained	p.Gln11*
F21	chrVII	43308	T	G	Homozygous	TAD1	YGL243W	start_lost	p.Met1?
F21	chrVII	583936	A	G	Homozygous	YGR045C	YGR045C	stop_lost&splice_region_variant	p.Ter121Argext*?
F21	chrVII	592944	T	A	Homozygous	YGR051C	YGR051C	stop_gained	p.Lys96*
F21	chrVII	627362	A	T	Homozygous	YGR069W	YGR069W	stop_gained	p.Lys94*
F21	chrVII	807532	G	T	Homozygous	NSR1	YGR159C	stop_gained	p.Ser42*
F21	chrVII	828807	G	A	Homozygous	YGR164W	YGR164W	stop_gained	p.Trp61*
F21	chrVII	90010	A	G	Homozygous	YGL214W	YGL214W	start_lost	p.Met1?
F21	chrVIII	149577	A	G	Homozygous	YHR022C	YHR022C	stop_lost&splice_region_variant	p.Ter257Glnext*?
F21	chrVIII	167453	G	A	Homozygous	YHR028W-A	YHR028W-A	stop_gained	p.Trp34*
F21	chrVIII	167487	C	T	Homozygous	YHR028W-A	YHR028W-A	stop_gained	p.Arg46*
F21	chrVIII	167671	A	G	Homozygous	YHR028W-A	YHR028W-A	stop_lost&splice_region_variant	p.Ter107Trpext*?
F21	chrVIII	175953	G	T	Heterozygous	YHR033W	YHR033W	stop_gained	p.Glu136*
F21	chrVIII	239033	G	T	Homozygous	YHR071C-A	YHR071C-A	stop_gained	p.Tyr66*
F21	chrX	158113	C	A	Heterozygous	YJL135W	YJL135W	stop_gained	p.Tyr79*
F21	chrX	164164	T	C	Heterozygous	YJL132W	YJL132W	stop_lost&splice_region_variant	p.Ter751Glnext*?
F21	chrX	36804	T	A	Homozygous	YJL211C	YJL211C	stop_gained	p.Arg133*
F21	chrX	463413	T	G	Homozygous	YJR015W	YJR015W	stop_gained	p.Tyr231*
F21	chrX	627341	T	C	Homozygous	LIH1	YJR107W	start_lost	p.Met1?
F21	chrX	629082	A	G	Homozygous	ABM1	YJR108W	stop_lost&splice_region_variant	p.Ter124Trpext*?
F21	chrX	85607	G	C	Homozygous	YJL182C	YJL182C	stop_gained	p.Ser49*
F21	chrXI	149388	A	C	Homozygous	KDX1	YKL161C	stop_lost&splice_region_variant	p.Ter434Gluext*?
F21	chrXI	251185	C	T	Homozygous	HSL1	YKL101W	stop_gained	p.Gln756*
F21	chrXI	398843	G	A	Homozygous	SPT23	YKL020C	stop_gained	p.Arg1080*
F21	chrXI	469719	G	C	Homozygous	YKR016W	YKR016W	start_lost	p.Met1?
F21	chrXI	549543	G	A	Homozygous	TRM2	YKR056W	stop_gained	p.Trp32*
F21	chrXI	573386	T	A	Homozygous	MET1	YKR069W	stop_gained	p.Leu592*
F21	chrXI	580214	G	A	Homozygous	YKR075W-A	YKR075W-A	start_lost	p.Met1?
F21	chrXII	1023823	C	A	Homozygous	YLR444C	YLR444C	stop_gained	p.Gly56*
F21	chrXII	1035751	C	G	Homozygous	HMG2	YLR450W	stop_gained	p.Ser1042*
F21	chrXII	391007	G	A	Heterozygous	YLR122C	YLR122C	stop_gained	p.Gln109*
F21	chrXII	391314	T	A	Heterozygous	YLR123C	YLR123C	stop_gained	p.Lys32*
F21	chrXII	766039	C	T	Homozygous	YLR317W	YLR317W	stop_gained	p.Gln129*
F21	chrXII	950350	T	A	Homozygous	YLR412C-A	YLR412C-A	stop_gained	p.Lys42*
F21	chrXIII	160037	C	A	Homozygous	YML057C-A	YML057C-A	stop_gained	p.Glu126*
F21	chrXIII	335017	C	A	Homozygous	YMR031W-A	YMR031W-A	stop_gained	p.Tyr103*
F21	chrXIII	74436	C	T	Homozygous	YML099W-A	YML099W-A	stop_gained	p.Gln70*
F21	chrXIV	209853	G	A	Homozygous	YNL235C	YNL235C	stop_gained	p.Gln43*
F21	chrXIV	356906	A	T	Homozygous	YNL143C	YNL143C	stop_gained	p.Leu94*
F21	chrXIV	505410	C	T	Homozygous	AQR1	YNL065W	stop_gained	p.Gln563*
F21	chrXIV	745342	A	G	Homozygous	YNR062C	YNR062C	start_lost	p.Met1?
F21	chrXIV	752504	A	T	Heterozygous	YNR065C	YNR065C	stop_gained	p.Cys399*
F21	chrXIV	753727	A	C	Homozygous	YNR066C	YNR066C	stop_lost&splice_region_variant	p.Ter437Gluext*?
F21	chrXIV	96324	G	A	Homozygous	YNL285W	YNL285W	stop_gained	p.Trp51*
F21	chrXV	207397	G	A	Homozygous	CRT10	YOL063C	stop_gained	p.Gln957*
F21	chrXV	254975	A	T	Homozygous	YOL038C-A	YOL038C-A	stop_gained	p.Leu16*
F21	chrXV	344472	C	A	Homozygous	TIR4	YOR009W	stop_gained	p.Tyr46*
F21	chrXV	378122	C	G	Homozygous	YOR024W	YOR024W	stop_gained	p.Tyr92*
F21	chrXV	424523	G	T	Heterozygous	YOR050C	YOR050C	stop_gained	p.Ser32*
F21	chrXV	459790	C	T	Heterozygous	NRT1	YOR071C	stop_gained	p.Trp496*
F21	chrXV	461793	G	A	Homozygous	YOR072W-A	YOR072W-A	start_lost	p.Met1?
F21	chrXV	631073	C	A	Homozygous	PUP1	YOR157C	stop_gained	p.Glu227*
F21	chrXV	670050	G	T	Homozygous	GAC1	YOR178C	stop_gained	p.Cys64*
F21	chrXV	699816	C	T	Heterozygous	THI72	YOR192C	stop_gained	p.Trp251*
F21	chrXV	70393	C	T	Homozygous	YOL134C	YOL134C	stop_gained	p.Trp51*
F21	chrXV	807973	A	T	Heterozygous	OSW1	YOR255W	stop_gained	p.Lys235*
F21	chrXVI	195253	A	G	Homozygous	YPL185W	YPL185W	start_lost	p.Met1?
F21	chrXVI	237971	C	T	Homozygous	ATG29	YPL166W	stop_gained	p.Gln212*
F21	chrXVI	324025	T	G	Homozygous	YPL119C-A	YPL119C-A	stop_lost&splice_region_variant	p.Ter88Serext*?
F21	chrXVI	688807	G	T	Homozygous	YPR071W	YPR071W	stop_lost&splice_region_variant	p.Ter212Tyrext*?
F21	chrXVI	68882	G	C	Homozygous	BBP1	YPL255W	stop_lost&splice_region_variant	p.Ter386Tyrext*?
F23	chrI	114357	C	A	Homozygous	YAL019W-A	YAL019W-A	stop_gained	p.Cys36*
F23	chrI	36524	C	T	Homozygous	ECM1	YAL059W	stop_gained	p.Arg6*
F23	chrI	83337	A	G	Homozygous	PRP45	YAL032C	stop_lost&splice_region_variant	p.Ter380Glnext*?
F23	chrI	95388	A	G	Homozygous	YAL026C-A	YAL026C-A	stop_lost&splice_region_variant	p.Ter146Glnext*?
F23	chrII	294026	A	G	Heterozygous	YBR027C	YBR027C	stop_lost&splice_region_variant	p.Ter111Glnext*?
F23	chrII	387030	C	T	Heterozygous	YBR074W	YBR074W	stop_gained	p.Gln249*
F23	chrII	425596	G	A	Homozygous	YBR089W	YBR089W	stop_gained	p.Trp138*
F23	chrII	425780	T	C	Homozygous	YBR089W	YBR089W	stop_lost&splice_region_variant	p.Ter200Argext*?
F23	chrII	43179	G	A	Heterozygous	YBL096C	YBL096C	stop_gained	p.Arg102*
F23	chrII	465618	G	A	Heterozygous	YBR113W	YBR113W	stop_gained	p.Trp18*
F23	chrII	615204	C	A	Homozygous	YBR197C	YBR197C	stop_lost&splice_region_variant	p.Ter218Leuext*?
F23	chrII	80380	A	C	Heterozygous	ATG8	YBL078C	stop_lost&splice_region_variant	p.Ter118Gluext*?
F23	chrIII	107312	G	A	Heterozygous	YCL007C	YCL007C	stop_gained	p.Gln19*
F23	chrIII	123001	C	T	Heterozygous	YCR006C	YCR006C	start_lost	p.Met1?
F23	chrIII	157443	C	T	Homozygous	YCR022C	YCR022C	stop_gained	p.Trp108*
F23	chrIII	201163	C	T	Heterozygous	YCR041W	YCR041W	stop_gained	p.Gln85*
F23	chrIII	246581	C	T	Homozygous	SSK22	YCR073C	start_lost	p.Met1?
F23	chrIII	264282	C	T	Heterozygous	YCR087W	YCR087W	stop_gained	p.Gln103*
F23	chrIII	59028	G	T	Heterozygous	GFD2	YCL036W	start_lost	p.Met1?
F23	chrIII	60724	T	C	Heterozygous	GFD2	YCL036W	stop_lost&splice_region_variant	p.Ter567Glnext*?
F23	chrIII	78951	A	T	Heterozygous	YCL023C	YCL023C	stop_lost&splice_region_variant	p.Ter116Lysext*?
F23	chrIII	81589	C	T	Heterozygous	KCC4	YCL024W	stop_gained	p.Gln810*
F23	chrIV	1068161	C	A	Heterozygous	GPI11	YDR302W	stop_gained	p.Ser144*
F23	chrIV	1077851	T	C	Heterozygous	PMT7	YDR307W	stop_lost&splice_region_variant	p.Ter663Glnext*?
F23	chrIV	1108484	A	G	Homozygous	YDR320W-B	YDR320W-B	start_lost	p.Met1?
F23	chrIV	1186075	C	A	Heterozygous	YDR355C	YDR355C	stop_gained	p.Gly99*
F23	chrIV	1283911	C	A	Heterozygous	YDR406W-A	YDR406W-A	stop_gained	p.Ser38*
F23	chrIV	1470784	G	A	Homozygous	EMI1	YDR512C	stop_gained	p.Gln94*
F23	chrIV	239605	A	T	Homozygous	HNT1	YDL125C	start_lost	p.Met1?
F23	chrIV	290079	C	T	Homozygous	YDL094C	YDL094C	start_lost	p.Met1?
F23	chrIV	375287	C	T	Heterozygous	MTF2	YDL044C	start_lost	p.Met1?
F23	chrIV	385538	G	C	Heterozygous	BSC1	YDL037C	stop_gained	p.Ser17*
F23	chrIV	465051	T	A	Heterozygous	YDR010C	YDR010C	stop_lost&splice_region_variant	p.Ter111Tyrext*?
F23	chrIV	465360	C	T	Heterozygous	YDR010C	YDR010C	stop_gained	p.Trp8*
F23	chrIV	477962	A	G	Heterozygous	YDR015C	YDR015C	stop_lost&splice_region_variant	p.Ter80Glnext*?
F23	chrIV	591067	C	T	Heterozygous	IPT1	YDR072C	stop_gained	p.Trp93*
F23	chrIV	681939	G	T	Heterozygous	YDR114C	YDR114C	stop_gained	p.Tyr96*
F23	chrIV	690503	T	A	Homozygous	VBA4	YDR119W	stop_gained	p.Cys759*
F23	chrIV	702757	A	T	Heterozygous	ECM18	YDR125C	start_lost	p.Met1?
F23	chrIV	829174	C	G	Heterozygous	YDR182W-A	YDR182W-A	stop_gained	p.Tyr8*
F23	chrIV	995177	G	A	Heterozygous	DIN7	YDR263C	stop_gained	p.Gln120*
F23	chrIX	133870	T	C	Homozygous	QDR2	YIL121W	stop_lost&splice_region_variant	p.Ter543Glnext*?
F23	chrIX	200366	G	T	Homozygous	YIL086C	YIL086C	stop_gained	p.Tyr32*
F23	chrIX	228602	G	A	Homozygous	YIL071W-A	YIL071W-A	stop_gained	p.Trp18*
F23	chrIX	302344	T	A	Homozygous	YIL028W	YIL028W	stop_gained	p.Leu82*
F23	chrIX	384118	A	G	Homozygous	MET28	YIR017C	start_lost	p.Met1?
F23	chrIX	384159	G	A	Homozygous	YIR017W-A	YIR017W-A	stop_gained	p.Trp198*
F23	chrIX	397547	T	A	Heterozygous	YIR020C-B	YIR020C-B	stop_gained	p.Lys135*
F23	chrV	213896	T	C	Heterozygous	CHZ1	YER030W	stop_lost&splice_region_variant	p.Ter154Glnext*?
F23	chrV	221876	C	T	Heterozygous	YER034W	YER034W	stop_gained	p.Arg11*
F23	chrV	229265	A	G	Homozygous	YER039C-A	YER039C-A	stop_lost&splice_region_variant	p.Ter73Argext*?
F23	chrV	328021	C	T	Heterozygous	YER084W-A	YER084W-A	stop_gained	p.Gln142*
F23	chrV	355336	C	G	Heterozygous	YER097W	YER097W	stop_gained	p.Ser66*
F23	chrV	373007	C	T	Heterozygous	MAM1	YER106W	stop_gained	p.Gln228*
F23	chrV	373232	T	C	Heterozygous	MAM1	YER106W	stop_lost&splice_region_variant	p.Ter303Glnext*?
F23	chrV	426332	A	T	Heterozygous	PMD1	YER132C	stop_gained	p.Leu1373*
F23	chrV	473722	C	T	Heterozygous	YER152W-A	YER152W-A	stop_gained	p.Gln80*
F23	chrV	86596	T	C	Homozygous	MTC7	YEL033W	stop_lost&splice_region_variant	p.Ter140Argext*?
F23	chrV	99124	C	T	Heterozygous	YEL028W	YEL028W	stop_gained	p.Gln153*
F23	chrVII	1026526	G	C	Heterozygous	HUA1	YGR268C	stop_gained	p.Ser43*
F23	chrVII	149393	G	A	Homozygous	YGL188C	YGL188C	stop_gained	p.Gln42*
F23	chrVII	157579	A	T	Homozygous	YGL182C	YGL182C	stop_gained	p.Tyr6*
F23	chrVII	157594	C	T	Homozygous	YGL182C	YGL182C	start_lost	p.Met1?
F23	chrVII	185393	A	C	Homozygous	SPO74	YGL170C	start_lost	p.Met1?
F23	chrVII	248919	C	A	Heterozygous	YGL138C	YGL138C	stop_gained	p.Gly205*
F23	chrVII	253358	C	A	Heterozygous	MRM2	YGL136C	stop_gained	p.Glu168*
F23	chrVII	43308	T	G	Homozygous	TAD1	YGL243W	start_lost	p.Met1?
F23	chrVII	583803	C	T	Heterozygous	RME1	YGR044C	stop_gained	p.Trp30*
F23	chrVII	588965	C	A	Heterozygous	TFC4	YGR047C	stop_gained	p.Gly169*
F23	chrVII	592119	G	C	Heterozygous	YGR050C	YGR050C	stop_gained	p.Tyr108*
F23	chrVII	592944	T	A	Homozygous	YGR051C	YGR051C	stop_gained	p.Lys96*
F23	chrVII	594592	C	T	Heterozygous	FMP48	YGR052W	stop_gained	p.Gln333*
F23	chrVII	627362	A	T	Homozygous	YGR069W	YGR069W	stop_gained	p.Lys94*
F23	chrVII	652470	A	T	Heterozygous	PDC6	YGR087C	stop_gained	p.Leu171*
F23	chrVII	652663	G	A	Heterozygous	PDC6	YGR087C	stop_gained	p.Gln107*
F23	chrVII	785348	C	T	Heterozygous	YGR146C-A	YGR146C-A	stop_gained	p.Trp30*
F23	chrVII	789732	C	A	Heterozygous	GPC1	YGR149W	stop_gained	p.Tyr234*
F23	chrVII	807532	G	T	Homozygous	NSR1	YGR159C	stop_gained	p.Ser42*
F23	chrVII	846740	A	T	Homozygous	YGR174W-A	YGR174W-A	stop_lost&splice_region_variant	p.Ter29Leuext*?
F23	chrVII	848849	C	T	Heterozygous	YGR176W	YGR176W	stop_gained	p.Arg44*
F23	chrVII	989276	C	T	Homozygous	MGA1	YGR249W	stop_gained	p.Gln410*
F23	chrVIII	149577	A	G	Heterozygous	YHR022C	YHR022C	stop_lost&splice_region_variant	p.Ter257Glnext*?
F23	chrVIII	168249	G	A	Heterozygous	YHI9	YHR029C	stop_gained	p.Gln105*
F23	chrVIII	234904	C	T	Homozygous	YHR069C-A	YHR069C-A	stop_gained	p.Trp111*
F23	chrVIII	239033	G	T	Homozygous	YHR071C-A	YHR071C-A	stop_gained	p.Tyr66*
F23	chrVIII	322088	C	T	Heterozygous	SBE22	YHR103W	stop_gained	p.Gln559*
F23	chrVIII	80006	T	A	Heterozygous	YHL012W	YHL012W	stop_gained	p.Cys357*
F23	chrX	184561	A	T	Heterozygous	NIT2	YJL126W	stop_gained	p.Lys21*
F23	chrX	209948	T	A	Heterozygous	GZF3	YJL110C	stop_gained	p.Lys544*
F23	chrX	240118	G	A	Heterozygous	CHS6	YJL099W	stop_gained	p.Trp235*
F23	chrX	35114	C	T	Heterozygous	OPT1	YJL212C	stop_gained	p.Trp379*
F23	chrX	37152	G	A	Heterozygous	YJL211C	YJL211C	stop_gained	p.Gln17*
F23	chrX	438096	C	A	Heterozygous	AVT1	YJR001W	stop_gained	p.Ser432*
F23	chrX	463413	T	G	Heterozygous	YJR015W	YJR015W	stop_gained	p.Tyr231*
F23	chrX	488427	G	A	Heterozygous	GEA1	YJR031C	stop_gained	p.Gln796*
F23	chrX	627341	T	C	Heterozygous	LIH1	YJR107W	start_lost	p.Met1?
F23	chrX	690963	G	T	Heterozygous	YJR140W-A	YJR140W-A	start_lost	p.Met1?
F23	chrX	703885	A	G	Heterozygous	YJR146W	YJR146W	start_lost	p.Met1?
F23	chrX	708351	A	T	Heterozygous	YJR149W	YJR149W	stop_gained	p.Arg398*
F23	chrX	85607	G	C	Homozygous	YJL182C	YJL182C	stop_gained	p.Ser49*
F23	chrXI	149388	A	C	Homozygous	KDX1	YKL161C	stop_lost&splice_region_variant	p.Ter434Gluext*?
F23	chrXI	171772	G	A	Heterozygous	YKL147C	YKL147C	stop_gained	p.Gln133*
F23	chrXI	469719	G	C	Homozygous	YKR016W	YKR016W	start_lost	p.Met1?
F23	chrXI	518262	C	T	Homozygous	YKR040C	YKR040C	stop_gained	p.Trp102*
F23	chrXI	523149	C	T	Heterozygous	UIP5	YKR044W	stop_gained	p.Gln379*
F23	chrXI	549543	G	A	Homozygous	TRM2	YKR056W	stop_gained	p.Trp32*
F23	chrXI	573386	T	A	Homozygous	MET1	YKR069W	stop_gained	p.Leu592*
F23	chrXI	580214	G	A	Heterozygous	YKR075W-A	YKR075W-A	start_lost	p.Met1?
F23	chrXII	1023823	C	A	Homozygous	YLR444C	YLR444C	stop_gained	p.Gly56*
F23	chrXII	138854	G	A	Heterozygous	SPO75	YLL005C	stop_gained	p.Gln565*
F23	chrXII	139321	A	T	Homozygous	SPO75	YLL005C	stop_gained	p.Leu409*
F23	chrXII	371081	T	A	Heterozygous	YLR112W	YLR112W	stop_gained	p.Tyr97*
F23	chrXII	391007	G	A	Heterozygous	YLR122C	YLR122C	stop_gained	p.Gln109*
F23	chrXII	391314	T	A	Heterozygous	YLR123C	YLR123C	stop_gained	p.Lys32*
F23	chrXII	393618	T	A	Heterozygous	YLR125W	YLR125W	stop_gained	p.Tyr45*
F23	chrXII	66688	G	T	Heterozygous	YLL037W	YLL037W	stop_gained	p.Gly43*
F23	chrXII	687916	G	T	Homozygous	tV(AAC)L	tV(AAC)L	stop_gained	p.Ser6*
F23	chrXII	704697	A	C	Homozygous	YLR280C	YLR280C	stop_gained	p.Leu46*
F23	chrXII	766039	C	T	Homozygous	YLR317W	YLR317W	stop_gained	p.Gln129*
F23	chrXII	80695	C	T	Homozygous	RRT7	YLL030C	start_lost	p.Met1?
F23	chrXII	822585	G	T	Homozygous	CIS1	YLR346C	stop_gained	p.Ser3*
F23	chrXII	934221	C	T	Homozygous	BLS1	YLR408C	stop_gained	p.Trp11*
F23	chrXIII	160037	C	A	Heterozygous	YML057C-A	YML057C-A	stop_gained	p.Glu126*
F23	chrXIII	222561	T	G	Heterozygous	YOX1	YML027W	stop_lost&splice_region_variant	p.Ter386Glyext*?
F23	chrXIII	250999	C	T	Heterozygous	YML009C-A	YML009C-A	start_lost	p.Met1?
F23	chrXIII	280284	C	T	Homozygous	YMR007W	YMR007W	stop_gained	p.Gln109*
F23	chrXIII	565773	G	C	Heterozygous	YMR153C-A	YMR153C-A	stop_gained	p.Ser46*
F23	chrXIII	651340	C	T	Homozygous	YMR193C-A	YMR193C-A	stop_gained	p.Trp40*
F23	chrXIII	74436	C	T	Homozygous	YML099W-A	YML099W-A	stop_gained	p.Gln70*
F23	chrXIII	811687	G	T	Heterozygous	ZDS1	YMR273C	stop_gained	p.Ser765*
F23	chrXIV	144250	G	A	Homozygous	YNL266W	YNL266W	stop_gained	p.Trp2*
F23	chrXIV	209853	G	A	Heterozygous	YNL235C	YNL235C	stop_gained	p.Gln43*
F23	chrXIV	220751	G	A	Heterozygous	JJJ1	YNL227C	stop_gained	p.Arg561*
F23	chrXIV	280948	C	T	Heterozygous	DUG3	YNL191W	stop_gained	p.Gln173*
F23	chrXIV	292881	C	T	Heterozygous	YNL184C	YNL184C	start_lost	p.Met1?
F23	chrXIV	293151	G	A	Heterozygous	NPR1	YNL183C	stop_gained	p.Gln787*
F23	chrXIV	300270	C	T	Heterozygous	RHO5	YNL180C	stop_gained	p.Trp127*
F23	chrXIV	300839	G	A	Heterozygous	YNL179C	YNL179C	stop_gained	p.Arg89*
F23	chrXIV	336546	T	C	Heterozygous	YGP1	YNL160W	start_lost	p.Met1?
F23	chrXIV	356906	A	T	Heterozygous	YNL143C	YNL143C	stop_gained	p.Leu94*
F23	chrXIV	361067	G	A	Heterozygous	THO2	YNL139C	stop_gained	p.Gln1551*
F23	chrXIV	410567	G	T	Heterozygous	YNL115C	YNL115C	stop_gained	p.Ser496*
F23	chrXIV	449357	G	T	Heterozygous	APP1	YNL094W	stop_gained	p.Glu583*
F23	chrXIV	480989	T	C	Heterozygous	NIS1	YNL078W	stop_lost&splice_region_variant	p.Ter408Glnext*?
F23	chrXIV	498539	T	C	Homozygous	YNL067W-A	YNL067W-A	start_lost	p.Met1?
F23	chrXIV	505410	C	T	Homozygous	AQR1	YNL065W	stop_gained	p.Gln563*
F23	chrXIV	553636	C	G	Heterozygous	YNL040W	YNL040W	stop_gained	p.Ser86*
F23	chrXIV	688148	G	T	Homozygous	ABZ1	YNR033W	stop_gained	p.Glu172*
F23	chrXIV	732690	C	T	Heterozygous	BIO5	YNR056C	stop_gained	p.Trp205*
F23	chrXIV	734067	C	G	Heterozygous	BIO4	YNR057C	start_lost	p.Met1?
F23	chrXIV	745341	C	T	Homozygous	YNR062C	YNR062C	start_lost	p.Met1?
F23	chrXIV	745342	A	G	Homozygous	YNR062C	YNR062C	start_lost	p.Met1?
F23	chrXIV	753727	A	C	Homozygous	YNR066C	YNR066C	stop_lost&splice_region_variant	p.Ter437Gluext*?
F23	chrXV	1021812	C	T	Heterozygous	PIP2	YOR363C	stop_gained	p.Trp467*
F23	chrXV	181290	G	A	Homozygous	YOL079W	YOL079W	stop_gained	p.Trp78*
F23	chrXV	181452	T	A	Homozygous	YOL079W	YOL079W	stop_gained	p.Tyr132*
F23	chrXV	207397	G	A	Homozygous	CRT10	YOL063C	stop_gained	p.Gln957*
F23	chrXV	242651	G	A	Heterozygous	LDS2	YOL047C	stop_gained	p.Gln33*
F23	chrXV	254975	A	T	Heterozygous	YOL038C-A	YOL038C-A	stop_gained	p.Leu16*
F23	chrXV	270054	G	A	Homozygous	YOL029C	YOL029C	stop_gained	p.Gln123*
F23	chrXV	378122	C	G	Heterozygous	YOR024W	YOR024W	stop_gained	p.Tyr92*
F23	chrXV	397084	C	T	Heterozygous	AKR2	YOR034C	start_lost	p.Met1?
F23	chrXV	418992	G	A	Heterozygous	RAT1	YOR048C	stop_gained	p.Gln887*
F23	chrXV	427817	A	G	Heterozygous	YOR053W	YOR053W	start_lost	p.Met1?
F23	chrXV	479636	A	G	Heterozygous	YOR082C	YOR082C	start_lost	p.Met1?
F23	chrXV	631073	C	A	Heterozygous	PUP1	YOR157C	stop_gained	p.Glu227*
F23	chrXV	663219	G	A	Heterozygous	HEM15	YOR176W	stop_gained	p.Trp273*
F23	chrXV	670050	G	T	Heterozygous	GAC1	YOR178C	stop_gained	p.Cys64*
F23	chrXV	688221	C	T	Heterozygous	MSB1	YOR188W	stop_gained	p.Gln819*
F23	chrXV	700217	G	C	Heterozygous	THI72	YOR192C	stop_gained	p.Tyr117*
F23	chrXV	741569	T	C	Homozygous	MGM1	YOR211C	start_lost	p.Met1?
F23	chrXV	751476	T	G	Homozygous	YOR218C	YOR218C	stop_lost&splice_region_variant	p.Ter140Cysext*?
F23	chrXV	751511	G	A	Homozygous	YOR218C	YOR218C	stop_gained	p.Gln129*
F23	chrXV	868000	A	G	Heterozygous	YOR293C-A	YOR293C-A	stop_lost&splice_region_variant	p.Ter50Argext*?
F23	chrXV	89032	C	T	Heterozygous	HRP1	YOL123W	stop_gained	p.Gln397*
F23	chrXV	943688	C	T	Homozygous	YOR331C	YOR331C	stop_gained	p.Trp145*
F23	chrXV	982160	C	T	Homozygous	YOR345C	YOR345C	start_lost	p.Met1?
F23	chrXVI	195253	A	G	Homozygous	YPL185W	YPL185W	start_lost	p.Met1?
F23	chrXVI	239076	A	G	Heterozygous	SET6	YPL165C	start_lost	p.Met1?
F23	chrXVI	324025	T	G	Homozygous	YPL119C-A	YPL119C-A	stop_lost&splice_region_variant	p.Ter88Serext*?
F23	chrXVI	362449	C	A	Heterozygous	ATG21	YPL100W	stop_gained	p.Ser193*
F23	chrXVI	56258	C	T	Heterozygous	tW(CCA)P	tW(CCA)P	stop_gained	p.Trp6*
F23	chrXVI	576663	G	T	Heterozygous	SUT2	YPR009W	stop_gained	p.Gly38*
F23	chrXVI	593179	T	G	Heterozygous	YPR016W-A	YPR016W-A	stop_gained	p.Tyr28*
F23	chrXVI	68882	G	C	Homozygous	BBP1	YPL255W	stop_lost&splice_region_variant	p.Ter386Tyrext*?
F23	chrXVI	697502	T	C	Homozygous	YPR077C	YPR077C	start_lost	p.Met1?
F23	chrXVI	716173	G	A	Heterozygous	NVJ2	YPR091C	stop_gained	p.Arg766*
F23	chrXVI	780299	T	C	Heterozygous	THI22	YPR121W	stop_lost&splice_region_variant	p.Ter573Argext*?
F23	chrXVI	883117	G	A	Homozygous	YPR170C	YPR170C	stop_gained	p.Gln68*
F25	chrI	36524	C	T	Homozygous	ECM1	YAL059W	stop_gained	p.Arg6*
F25	chrI	83337	A	G	Homozygous	PRP45	YAL032C	stop_lost&splice_region_variant	p.Ter380Glnext*?
F25	chrI	95388	A	G	Homozygous	YAL026C-A	YAL026C-A	stop_lost&splice_region_variant	p.Ter146Glnext*?
F25	chrII	294026	A	G	Homozygous	YBR027C	YBR027C	stop_lost&splice_region_variant	p.Ter111Glnext*?
F25	chrII	425596	G	A	Homozygous	YBR089W	YBR089W	stop_gained	p.Trp138*
F25	chrII	425780	T	C	Homozygous	YBR089W	YBR089W	stop_lost&splice_region_variant	p.Ter200Argext*?
F25	chrII	43179	G	A	Homozygous	YBL096C	YBL096C	stop_gained	p.Arg102*
F25	chrIII	123001	C	T	Homozygous	YCR006C	YCR006C	start_lost	p.Met1?
F25	chrIII	157442	C	T	Homozygous	YCR022C	YCR022C	stop_gained	p.Trp108*
F25	chrIII	157443	C	T	Homozygous	YCR022C	YCR022C	stop_gained	p.Trp108*
F25	chrIII	59028	G	T	Homozygous	GFD2	YCL036W	start_lost	p.Met1?
F25	chrIII	78951	A	T	Homozygous	YCL023C	YCL023C	stop_lost&splice_region_variant	p.Ter116Lysext*?
F25	chrIV	1077851	T	C	Homozygous	PMT7	YDR307W	stop_lost&splice_region_variant	p.Ter663Glnext*?
F25	chrIV	1108484	A	G	Homozygous	YDR320W-B	YDR320W-B	start_lost	p.Met1?
F25	chrIV	1283911	C	A	Homozygous	YDR406W-A	YDR406W-A	stop_gained	p.Ser38*
F25	chrIV	1345811	G	A	Homozygous	YDR442W	YDR442W	stop_gained	p.Trp55*
F25	chrIV	168442	C	G	Homozygous	ENT1	YDL161W	stop_gained	p.Tyr243*
F25	chrIV	290079	C	T	Homozygous	YDL094C	YDL094C	start_lost	p.Met1?
F25	chrIV	465051	T	A	Homozygous	YDR010C	YDR010C	stop_lost&splice_region_variant	p.Ter111Tyrext*?
F25	chrIV	690503	T	A	Homozygous	VBA4	YDR119W	stop_gained	p.Cys759*
F25	chrIV	781098	C	A	Homozygous	NBP2	YDR162C	start_lost	p.Met1?
F25	chrIX	133870	T	C	Homozygous	QDR2	YIL121W	stop_lost&splice_region_variant	p.Ter543Glnext*?
F25	chrIX	195618	T	A	Homozygous	YIL089W	YIL089W	stop_gained	p.Leu7*
F25	chrIX	200366	G	T	Homozygous	YIL086C	YIL086C	stop_gained	p.Tyr32*
F25	chrIX	384118	A	G	Homozygous	MET28	YIR017C	start_lost	p.Met1?
F25	chrIX	384159	G	A	Homozygous	YIR017W-A	YIR017W-A	stop_gained	p.Trp198*
F25	chrV	226843	C	T	Homozygous	PHM8	YER037W	stop_gained	p.Gln319*
F25	chrV	229265	A	G	Homozygous	YER039C-A	YER039C-A	stop_lost&splice_region_variant	p.Ter73Argext*?
F25	chrV	318646	A	G	Homozygous	YER078W-A	YER078W-A	start_lost	p.Met1?
F25	chrV	373232	T	C	Homozygous	MAM1	YER106W	stop_lost&splice_region_variant	p.Ter303Glnext*?
F25	chrV	421115	T	C	Homozygous	COM2	YER130C	stop_lost&splice_region_variant	p.Ter444Trpext*?
F25	chrV	426332	A	T	Homozygous	PMD1	YER132C	stop_gained	p.Leu1373*
F25	chrV	99124	C	T	Homozygous	YEL028W	YEL028W	stop_gained	p.Gln153*
F25	chrVII	149351	T	A	Homozygous	YGL188C	YGL188C	stop_gained	p.Arg56*
F25	chrVII	149393	G	A	Homozygous	YGL188C	YGL188C	stop_gained	p.Gln42*
F25	chrVII	157420	A	T	Homozygous	YGL182C	YGL182C	stop_gained	p.Tyr59*
F25	chrVII	157594	C	T	Homozygous	YGL182C	YGL182C	start_lost	p.Met1?
F25	chrVII	157595	A	G	Homozygous	YGL182C	YGL182C	start_lost	p.Met1?
F25	chrVII	185393	A	C	Homozygous	SPO74	YGL170C	start_lost	p.Met1?
F25	chrVII	311932	A	T	Homozygous	YGL102C	YGL102C	start_lost	p.Met1?
F25	chrVII	403437	A	G	Homozygous	YGL052W	YGL052W	start_lost	p.Met1?
F25	chrVII	418364	C	T	Homozygous	YGL042C	YGL042C	stop_gained	p.Trp77*
F25	chrVII	43308	T	G	Homozygous	TAD1	YGL243W	start_lost	p.Met1?
F25	chrVII	592119	G	C	Homozygous	YGR050C	YGR050C	stop_gained	p.Tyr108*
F25	chrVII	592944	T	A	Homozygous	YGR051C	YGR051C	stop_gained	p.Lys96*
F25	chrVII	594592	C	T	Homozygous	FMP48	YGR052W	stop_gained	p.Gln333*
F25	chrVII	627362	A	T	Homozygous	YGR069W	YGR069W	stop_gained	p.Lys94*
F25	chrVII	675673	A	G	Homozygous	RRP46	YGR095C	stop_lost&splice_region_variant	p.Ter224Glnext*?
F25	chrVII	736369	A	G	Homozygous	tR(UCU)G3	tR(UCU)G3	stop_lost	p.Ter10Trpext*?
F25	chrVII	794972	G	A	Homozygous	YGR151C	YGR151C	stop_gained	p.Gln7*
F25	chrVII	807532	G	T	Homozygous	NSR1	YGR159C	stop_gained	p.Ser42*
F25	chrVII	846740	A	T	Homozygous	YGR174W-A	YGR174W-A	stop_lost&splice_region_variant	p.Ter29Leuext*?
F25	chrVII	936317	C	T	Homozygous	YGR219W	YGR219W	stop_gained	p.Gln95*
F25	chrVIII	206011	C	T	Homozygous	YHK8	YHR048W	stop_gained	p.Gln469*
F25	chrVIII	234904	C	T	Homozygous	YHR069C-A	YHR069C-A	stop_gained	p.Trp111*
F25	chrVIII	239033	G	T	Homozygous	YHR071C-A	YHR071C-A	stop_gained	p.Tyr66*
F25	chrX	173631	G	A	Homozygous	TRK1	YJL129C	stop_gained	p.Arg1226*
F25	chrX	463413	T	G	Homozygous	YJR015W	YJR015W	stop_gained	p.Tyr231*
F25	chrX	627341	T	C	Homozygous	LIH1	YJR107W	start_lost	p.Met1?
F25	chrX	690963	G	T	Homozygous	YJR140W-A	YJR140W-A	start_lost	p.Met1?
F25	chrX	85607	G	C	Homozygous	YJL182C	YJL182C	stop_gained	p.Ser49*
F25	chrXI	149388	A	C	Homozygous	KDX1	YKL161C	stop_lost&splice_region_variant	p.Ter434Gluext*?
F25	chrXI	469719	G	C	Homozygous	YKR016W	YKR016W	start_lost	p.Met1?
F25	chrXI	549543	G	A	Homozygous	TRM2	YKR056W	stop_gained	p.Trp32*
F25	chrXII	139321	A	T	Homozygous	SPO75	YLL005C	stop_gained	p.Leu409*
F25	chrXII	393645	G	A	Homozygous	YLR125W	YLR125W	stop_gained	p.Trp54*
F25	chrXII	456023	A	G	Homozygous	YLR154W-F	YLR154W-F	stop_lost&splice_region_variant	p.Ter47Trpext*?
F25	chrXII	66688	G	T	Homozygous	YLL037W	YLL037W	stop_gained	p.Gly43*
F25	chrXII	687916	G	T	Homozygous	tV(AAC)L	tV(AAC)L	stop_gained	p.Ser6*
F25	chrXII	766039	C	T	Homozygous	YLR317W	YLR317W	stop_gained	p.Gln129*
F25	chrXII	805991	C	T	Homozygous	YLR339C	YLR339C	stop_gained	p.Trp115*
F25	chrXII	934221	C	T	Homozygous	BLS1	YLR408C	stop_gained	p.Trp11*
F25	chrXIII	280284	C	T	Homozygous	YMR007W	YMR007W	stop_gained	p.Gln109*
F25	chrXIII	811687	G	T	Homozygous	ZDS1	YMR273C	stop_gained	p.Ser765*
F25	chrXIV	144250	G	A	Homozygous	YNL266W	YNL266W	stop_gained	p.Trp2*
F25	chrXIV	292881	C	T	Homozygous	YNL184C	YNL184C	start_lost	p.Met1?
F25	chrXIV	300270	C	T	Homozygous	RHO5	YNL180C	stop_gained	p.Trp127*
F25	chrXIV	300839	G	A	Homozygous	YNL179C	YNL179C	stop_gained	p.Arg89*
F25	chrXIV	356906	A	T	Homozygous	YNL143C	YNL143C	stop_gained	p.Leu94*
F25	chrXIV	440865	G	A	Homozygous	YNL097C-B	YNL097C-B	stop_gained	p.Gln19*
F25	chrXIV	498539	T	C	Homozygous	YNL067W-A	YNL067W-A	start_lost	p.Met1?
F25	chrXIV	505410	C	T	Homozygous	AQR1	YNL065W	stop_gained	p.Gln563*
F25	chrXIV	745341	C	T	Homozygous	YNR062C	YNR062C	start_lost	p.Met1?
F25	chrXIV	745342	A	G	Homozygous	YNR062C	YNR062C	start_lost	p.Met1?
F25	chrXIV	753727	A	C	Homozygous	YNR066C	YNR066C	stop_lost&splice_region_variant	p.Ter437Gluext*?
F25	chrXV	172800	C	A	Homozygous	IRA2	YOL081W	stop_gained	p.Tyr577*
F25	chrXV	181290	G	A	Homozygous	YOL079W	YOL079W	stop_gained	p.Trp78*
F25	chrXV	207397	G	A	Homozygous	CRT10	YOL063C	stop_gained	p.Gln957*
F25	chrXV	270054	G	A	Homozygous	YOL029C	YOL029C	stop_gained	p.Gln123*
F25	chrXV	427817	A	G	Homozygous	YOR053W	YOR053W	start_lost	p.Met1?
F25	chrXV	670050	G	T	Homozygous	GAC1	YOR178C	stop_gained	p.Cys64*
F25	chrXV	683424	G	A	Homozygous	YOR186C-A	YOR186C-A	stop_gained	p.Gln39*
F25	chrXV	700217	G	C	Homozygous	THI72	YOR192C	stop_gained	p.Tyr117*
F25	chrXV	741569	T	C	Homozygous	MGM1	YOR211C	start_lost	p.Met1?
F25	chrXV	751476	T	G	Homozygous	YOR218C	YOR218C	stop_lost&splice_region_variant	p.Ter140Cysext*?
F25	chrXV	751511	G	A	Homozygous	YOR218C	YOR218C	stop_gained	p.Gln129*
F25	chrXV	868000	A	G	Homozygous	YOR293C-A	YOR293C-A	stop_lost&splice_region_variant	p.Ter50Argext*?
F25	chrXV	943688	C	T	Homozygous	YOR331C	YOR331C	stop_gained	p.Trp145*
F25	chrXV	982160	C	T	Homozygous	YOR345C	YOR345C	start_lost	p.Met1?
F25	chrXVI	195253	A	G	Homozygous	YPL185W	YPL185W	start_lost	p.Met1?
F25	chrXVI	237971	C	T	Homozygous	ATG29	YPL166W	stop_gained	p.Gln212*
F25	chrXVI	324025	T	G	Homozygous	YPL119C-A	YPL119C-A	stop_lost&splice_region_variant	p.Ter88Serext*?
F25	chrXVI	68882	G	C	Homozygous	BBP1	YPL255W	stop_lost&splice_region_variant	p.Ter386Tyrext*?
F25	chrXVI	697502	T	C	Homozygous	YPR077C	YPR077C	start_lost	p.Met1?
F25	chrXVI	716173	G	A	Homozygous	NVJ2	YPR091C	stop_gained	p.Arg766*
F25	chrXVI	883117	G	A	Homozygous	YPR170C	YPR170C	stop_gained	p.Gln68*
F26	chrI	114357	C	A	Homozygous	YAL019W-A	YAL019W-A	stop_gained	p.Cys36*
F26	chrI	36524	C	T	Homozygous	ECM1	YAL059W	stop_gained	p.Arg6*
F26	chrI	83337	A	G	Homozygous	PRP45	YAL032C	stop_lost&splice_region_variant	p.Ter380Glnext*?
F26	chrI	95388	A	G	Homozygous	YAL026C-A	YAL026C-A	stop_lost&splice_region_variant	p.Ter146Glnext*?
F26	chrII	294026	A	G	Homozygous	YBR027C	YBR027C	stop_lost&splice_region_variant	p.Ter111Glnext*?
F26	chrII	425596	G	A	Homozygous	YBR089W	YBR089W	stop_gained	p.Trp138*
F26	chrII	425780	T	C	Homozygous	YBR089W	YBR089W	stop_lost&splice_region_variant	p.Ter200Argext*?
F26	chrII	43179	G	A	Homozygous	YBL096C	YBL096C	stop_gained	p.Arg102*
F26	chrII	668753	G	A	Homozygous	YBR223W-A	YBR223W-A	stop_gained	p.Trp11*
F26	chrIII	123001	C	T	Homozygous	YCR006C	YCR006C	start_lost	p.Met1?
F26	chrIII	157442	C	T	Homozygous	YCR022C	YCR022C	stop_gained	p.Trp108*
F26	chrIII	157443	C	T	Homozygous	YCR022C	YCR022C	stop_gained	p.Trp108*
F26	chrIII	59028	G	T	Homozygous	GFD2	YCL036W	start_lost	p.Met1?
F26	chrIII	78951	A	T	Homozygous	YCL023C	YCL023C	stop_lost&splice_region_variant	p.Ter116Lysext*?
F26	chrIV	1077851	T	C	Homozygous	PMT7	YDR307W	stop_lost&splice_region_variant	p.Ter663Glnext*?
F26	chrIV	1108484	A	G	Homozygous	YDR320W-B	YDR320W-B	start_lost	p.Met1?
F26	chrIV	1214011	C	G	Homozygous	YPR1	YDR368W	stop_gained	p.Tyr36*
F26	chrIV	1283911	C	A	Homozygous	YDR406W-A	YDR406W-A	stop_gained	p.Ser38*
F26	chrIV	1345811	G	A	Homozygous	YDR442W	YDR442W	stop_gained	p.Trp55*
F26	chrIV	290079	C	T	Homozygous	YDL094C	YDL094C	start_lost	p.Met1?
F26	chrIV	43706	A	T	Homozygous	PTP1	YDL230W	stop_lost&splice_region_variant	p.Ter336Leuext*?
F26	chrIV	690503	T	A	Homozygous	VBA4	YDR119W	stop_gained	p.Cys759*
F26	chrIV	781098	C	A	Homozygous	NBP2	YDR162C	start_lost	p.Met1?
F26	chrIV	854220	C	T	Homozygous	YDR199W	YDR199W	stop_gained	p.Gln16*
F26	chrIX	133870	T	C	Homozygous	QDR2	YIL121W	stop_lost&splice_region_variant	p.Ter543Glnext*?
F26	chrIX	195618	T	A	Homozygous	YIL089W	YIL089W	stop_gained	p.Leu7*
F26	chrIX	200366	G	T	Homozygous	YIL086C	YIL086C	stop_gained	p.Tyr32*
F26	chrIX	384118	A	G	Homozygous	MET28	YIR017C	start_lost	p.Met1?
F26	chrIX	384159	G	A	Homozygous	YIR017W-A	YIR017W-A	stop_gained	p.Trp198*
F26	chrV	229265	A	G	Homozygous	YER039C-A	YER039C-A	stop_lost&splice_region_variant	p.Ter73Argext*?
F26	chrV	318646	A	G	Homozygous	YER078W-A	YER078W-A	start_lost	p.Met1?
F26	chrV	373232	T	C	Homozygous	MAM1	YER106W	stop_lost&splice_region_variant	p.Ter303Glnext*?
F26	chrV	421115	T	C	Homozygous	COM2	YER130C	stop_lost&splice_region_variant	p.Ter444Trpext*?
F26	chrV	426332	A	T	Homozygous	PMD1	YER132C	stop_gained	p.Leu1373*
F26	chrV	99124	C	T	Homozygous	YEL028W	YEL028W	stop_gained	p.Gln153*
F26	chrVI	75037	C	T	Homozygous	YFL032W	YFL032W	stop_gained	p.Arg56*
F26	chrVII	149351	T	A	Homozygous	YGL188C	YGL188C	stop_gained	p.Arg56*
F26	chrVII	149393	G	A	Homozygous	YGL188C	YGL188C	stop_gained	p.Gln42*
F26	chrVII	157420	A	T	Homozygous	YGL182C	YGL182C	stop_gained	p.Tyr59*
F26	chrVII	157594	C	T	Homozygous	YGL182C	YGL182C	start_lost	p.Met1?
F26	chrVII	157595	A	G	Homozygous	YGL182C	YGL182C	start_lost	p.Met1?
F26	chrVII	185393	A	C	Homozygous	SPO74	YGL170C	start_lost	p.Met1?
F26	chrVII	418364	C	T	Homozygous	YGL042C	YGL042C	stop_gained	p.Trp77*
F26	chrVII	43308	T	G	Homozygous	TAD1	YGL243W	start_lost	p.Met1?
F26	chrVII	592119	G	C	Homozygous	YGR050C	YGR050C	stop_gained	p.Tyr108*
F26	chrVII	592944	T	A	Homozygous	YGR051C	YGR051C	stop_gained	p.Lys96*
F26	chrVII	627362	A	T	Homozygous	YGR069W	YGR069W	stop_gained	p.Lys94*
F26	chrVII	794972	G	A	Homozygous	YGR151C	YGR151C	stop_gained	p.Gln7*
F26	chrVII	807532	G	T	Homozygous	NSR1	YGR159C	stop_gained	p.Ser42*
F26	chrVII	846740	A	T	Homozygous	YGR174W-A	YGR174W-A	stop_lost&splice_region_variant	p.Ter29Leuext*?
F26	chrVII	936317	C	T	Homozygous	YGR219W	YGR219W	stop_gained	p.Gln95*
F26	chrVIII	234904	C	T	Homozygous	YHR069C-A	YHR069C-A	stop_gained	p.Trp111*
F26	chrVIII	239033	G	T	Homozygous	YHR071C-A	YHR071C-A	stop_gained	p.Tyr66*
F26	chrX	173631	G	A	Homozygous	TRK1	YJL129C	stop_gained	p.Arg1226*
F26	chrX	463413	T	G	Homozygous	YJR015W	YJR015W	stop_gained	p.Tyr231*
F26	chrX	627341	T	C	Homozygous	LIH1	YJR107W	start_lost	p.Met1?
F26	chrX	690963	G	T	Homozygous	YJR140W-A	YJR140W-A	start_lost	p.Met1?
F26	chrX	85607	G	C	Homozygous	YJL182C	YJL182C	stop_gained	p.Ser49*
F26	chrXI	149388	A	C	Homozygous	KDX1	YKL161C	stop_lost&splice_region_variant	p.Ter434Gluext*?
F26	chrXI	357348	C	T	Homozygous	PHD1	YKL043W	stop_gained	p.Gln201*
F26	chrXI	469719	G	C	Homozygous	YKR016W	YKR016W	start_lost	p.Met1?
F26	chrXI	549543	G	A	Homozygous	TRM2	YKR056W	stop_gained	p.Trp32*
F26	chrXII	139321	A	T	Homozygous	SPO75	YLL005C	stop_gained	p.Leu409*
F26	chrXII	393645	G	A	Homozygous	YLR125W	YLR125W	stop_gained	p.Trp54*
F26	chrXII	66688	G	T	Homozygous	YLL037W	YLL037W	stop_gained	p.Gly43*
F26	chrXII	687916	G	T	Homozygous	tV(AAC)L	tV(AAC)L	stop_gained	p.Ser6*
F26	chrXII	766039	C	T	Homozygous	YLR317W	YLR317W	stop_gained	p.Gln129*
F26	chrXII	805991	C	T	Homozygous	YLR339C	YLR339C	stop_gained	p.Trp115*
F26	chrXII	80695	C	T	Homozygous	RRT7	YLL030C	start_lost	p.Met1?
F26	chrXII	934221	C	T	Homozygous	BLS1	YLR408C	stop_gained	p.Trp11*
F26	chrXIII	280284	C	T	Homozygous	YMR007W	YMR007W	stop_gained	p.Gln109*
F26	chrXIII	811687	G	T	Homozygous	ZDS1	YMR273C	stop_gained	p.Ser765*
F26	chrXIV	144250	G	A	Homozygous	YNL266W	YNL266W	stop_gained	p.Trp2*
F26	chrXIV	292881	C	T	Homozygous	YNL184C	YNL184C	start_lost	p.Met1?
F26	chrXIV	300270	C	T	Homozygous	RHO5	YNL180C	stop_gained	p.Trp127*
F26	chrXIV	300839	G	A	Homozygous	YNL179C	YNL179C	stop_gained	p.Arg89*
F26	chrXIV	356906	A	T	Homozygous	YNL143C	YNL143C	stop_gained	p.Leu94*
F26	chrXIV	409872	T	G	Homozygous	DMA2	YNL116W	stop_gained	p.Leu511*
F26	chrXIV	440865	G	A	Homozygous	YNL097C-B	YNL097C-B	stop_gained	p.Gln19*
F26	chrXIV	498539	T	C	Homozygous	YNL067W-A	YNL067W-A	start_lost	p.Met1?
F26	chrXIV	505410	C	T	Homozygous	AQR1	YNL065W	stop_gained	p.Gln563*
F26	chrXIV	745341	C	T	Homozygous	YNR062C	YNR062C	start_lost	p.Met1?
F26	chrXIV	745342	A	G	Homozygous	YNR062C	YNR062C	start_lost	p.Met1?
F26	chrXIV	753727	A	C	Homozygous	YNR066C	YNR066C	stop_lost&splice_region_variant	p.Ter437Gluext*?
F26	chrXV	181290	G	A	Homozygous	YOL079W	YOL079W	stop_gained	p.Trp78*
F26	chrXV	207397	G	A	Homozygous	CRT10	YOL063C	stop_gained	p.Gln957*
F26	chrXV	254975	A	T	Homozygous	YOL038C-A	YOL038C-A	stop_gained	p.Leu16*
F26	chrXV	288455	G	A	Homozygous	YOL019W-A	YOL019W-A	stop_gained	p.Trp12*
F26	chrXV	427817	A	G	Homozygous	YOR053W	YOR053W	start_lost	p.Met1?
F26	chrXV	442740	A	T	Homozygous	YOR062C	YOR062C	stop_gained	p.Tyr264*
F26	chrXV	670050	G	T	Homozygous	GAC1	YOR178C	stop_gained	p.Cys64*
F26	chrXV	751476	T	G	Homozygous	YOR218C	YOR218C	stop_lost&splice_region_variant	p.Ter140Cysext*?
F26	chrXV	751511	G	A	Homozygous	YOR218C	YOR218C	stop_gained	p.Gln129*
F26	chrXV	943688	C	T	Homozygous	YOR331C	YOR331C	stop_gained	p.Trp145*
F26	chrXV	982160	C	T	Homozygous	YOR345C	YOR345C	start_lost	p.Met1?
F26	chrXVI	195253	A	G	Homozygous	YPL185W	YPL185W	start_lost	p.Met1?
F26	chrXVI	324025	T	G	Homozygous	YPL119C-A	YPL119C-A	stop_lost&splice_region_variant	p.Ter88Serext*?
F26	chrXVI	68882	G	C	Homozygous	BBP1	YPL255W	stop_lost&splice_region_variant	p.Ter386Tyrext*?
F26	chrXVI	697502	T	C	Homozygous	YPR077C	YPR077C	start_lost	p.Met1?
F26	chrXVI	716173	G	A	Homozygous	NVJ2	YPR091C	stop_gained	p.Arg766*
F26	chrXVI	883117	G	A	Homozygous	YPR170C	YPR170C	stop_gained	p.Gln68*
F29	chrI	176858	A	G	Homozygous	PAU7	YAR020C	stop_lost&splice_region_variant	p.Ter56Glnext*?
F29	chrI	36524	C	T	Homozygous	ECM1	YAL059W	stop_gained	p.Arg6*
F29	chrI	83337	A	G	Homozygous	PRP45	YAL032C	stop_lost&splice_region_variant	p.Ter380Glnext*?
F29	chrI	95388	A	G	Homozygous	YAL026C-A	YAL026C-A	stop_lost&splice_region_variant	p.Ter146Glnext*?
F29	chrII	425596	G	A	Homozygous	YBR089W	YBR089W	stop_gained	p.Trp138*
F29	chrII	425780	T	C	Homozygous	YBR089W	YBR089W	stop_lost&splice_region_variant	p.Ter200Argext*?
F29	chrII	43179	G	A	Homozygous	YBL096C	YBL096C	stop_gained	p.Arg102*
F29	chrIII	123001	C	T	Homozygous	YCR006C	YCR006C	start_lost	p.Met1?
F29	chrIII	157442	C	T	Heterozygous	YCR022C	YCR022C	stop_gained	p.Trp108*
F29	chrIII	157443	C	T	Homozygous	YCR022C	YCR022C	stop_gained	p.Trp108*
F29	chrIII	162655	T	A	Heterozygous	YCR024C-B	YCR024C-B	stop_gained	p.Lys71*
F29	chrIII	59028	G	T	Homozygous	GFD2	YCL036W	start_lost	p.Met1?
F29	chrIV	1077851	T	C	Homozygous	PMT7	YDR307W	stop_lost&splice_region_variant	p.Ter663Glnext*?
F29	chrIV	1108484	A	G	Homozygous	YDR320W-B	YDR320W-B	start_lost	p.Met1?
F29	chrIV	1283911	C	A	Homozygous	YDR406W-A	YDR406W-A	stop_gained	p.Ser38*
F29	chrIV	1345811	G	A	Homozygous	YDR442W	YDR442W	stop_gained	p.Trp55*
F29	chrIV	211383	G	A	Homozygous	SCM3	YDL139C	stop_gained	p.Arg222*
F29	chrIV	290079	C	T	Homozygous	YDL094C	YDL094C	start_lost	p.Met1?
F29	chrIV	380318	A	C	Heterozygous	NAT1	YDL040C	stop_gained	p.Leu374*
F29	chrIV	477962	A	G	Homozygous	YDR015C	YDR015C	stop_lost&splice_region_variant	p.Ter80Glnext*?
F29	chrIV	690503	T	A	Homozygous	VBA4	YDR119W	stop_gained	p.Cys759*
F29	chrIX	133870	T	C	Homozygous	QDR2	YIL121W	stop_lost&splice_region_variant	p.Ter543Glnext*?
F29	chrIX	200366	G	T	Homozygous	YIL086C	YIL086C	stop_gained	p.Tyr32*
F29	chrIX	33981	G	A	Homozygous	YIL165C	YIL165C	stop_gained	p.Gln33*
F29	chrIX	34088	T	C	Homozygous	NIT1	YIL164C	stop_lost&splice_region_variant	p.Ter200Trpext*?
F29	chrIX	384118	A	G	Homozygous	MET28	YIR017C	start_lost	p.Met1?
F29	chrIX	384159	G	A	Homozygous	YIR017W-A	YIR017W-A	stop_gained	p.Trp198*
F29	chrV	140728	A	G	Homozygous	YEL008C-A	YEL008C-A	stop_lost&splice_region_variant	p.Ter31Argext*?
F29	chrV	229265	A	G	Homozygous	YER039C-A	YER039C-A	stop_lost&splice_region_variant	p.Ter73Argext*?
F29	chrV	318646	A	G	Homozygous	YER078W-A	YER078W-A	start_lost	p.Met1?
F29	chrV	373232	T	C	Homozygous	MAM1	YER106W	stop_lost&splice_region_variant	p.Ter303Glnext*?
F29	chrV	421115	T	C	Homozygous	COM2	YER130C	stop_lost&splice_region_variant	p.Ter444Trpext*?
F29	chrV	426332	A	T	Homozygous	PMD1	YER132C	stop_gained	p.Leu1373*
F29	chrV	536289	G	A	Homozygous	YER172C-A	YER172C-A	stop_gained	p.Gln123*
F29	chrV	99124	C	T	Homozygous	YEL028W	YEL028W	stop_gained	p.Gln153*
F29	chrVI	162553	C	G	Heterozygous	GCN20	YFR009W	stop_gained	p.Tyr22*
F29	chrVII	1026888	A	T	Homozygous	YGR269W	YGR269W	stop_gained	p.Lys85*
F29	chrVII	149351	T	A	Homozygous	YGL188C	YGL188C	stop_gained	p.Arg56*
F29	chrVII	149393	G	A	Homozygous	YGL188C	YGL188C	stop_gained	p.Gln42*
F29	chrVII	157420	A	T	Homozygous	YGL182C	YGL182C	stop_gained	p.Tyr59*
F29	chrVII	157594	C	T	Homozygous	YGL182C	YGL182C	start_lost	p.Met1?
F29	chrVII	157595	A	G	Homozygous	YGL182C	YGL182C	start_lost	p.Met1?
F29	chrVII	185393	A	C	Heterozygous	SPO74	YGL170C	start_lost	p.Met1?
F29	chrVII	311932	A	T	Homozygous	YGL102C	YGL102C	start_lost	p.Met1?
F29	chrVII	485424	T	C	Homozygous	YGL006W-A	YGL006W-A	start_lost	p.Met1?
F29	chrVII	592119	G	C	Homozygous	YGR050C	YGR050C	stop_gained	p.Tyr108*
F29	chrVII	592944	T	A	Homozygous	YGR051C	YGR051C	stop_gained	p.Lys96*
F29	chrVII	594592	C	T	Homozygous	FMP48	YGR052W	stop_gained	p.Gln333*
F29	chrVII	627362	A	T	Homozygous	YGR069W	YGR069W	stop_gained	p.Lys94*
F29	chrVII	651511	G	A	Heterozygous	PDC6	YGR087C	stop_gained	p.Gln491*
F29	chrVII	807532	G	T	Homozygous	NSR1	YGR159C	stop_gained	p.Ser42*
F29	chrVII	846740	A	T	Homozygous	YGR174W-A	YGR174W-A	stop_lost&splice_region_variant	p.Ter29Leuext*?
F29	chrVII	970776	T	A	Homozygous	PFK1	YGR240C	stop_gained	p.Lys987*
F29	chrVII	989276	C	T	Homozygous	MGA1	YGR249W	stop_gained	p.Gln410*
F29	chrVIII	157451	A	C	Heterozygous	MYO1	YHR023W	stop_lost&splice_region_variant	p.Ter1929Serext*?
F29	chrVIII	234904	C	T	Homozygous	YHR069C-A	YHR069C-A	stop_gained	p.Trp111*
F29	chrVIII	239033	G	T	Homozygous	YHR071C-A	YHR071C-A	stop_gained	p.Tyr66*
F29	chrX	158031	T	A	Homozygous	YJL135W	YJL135W	stop_gained	p.Leu52*
F29	chrX	463413	T	G	Homozygous	YJR015W	YJR015W	stop_gained	p.Tyr231*
F29	chrX	690963	G	T	Homozygous	YJR140W-A	YJR140W-A	start_lost	p.Met1?
F29	chrX	76489	T	A	Homozygous	BUD19	YJL188C	stop_gained	p.Lys8*
F29	chrX	85607	G	C	Homozygous	YJL182C	YJL182C	stop_gained	p.Ser49*
F29	chrX	85714	A	T	Homozygous	YJL182C	YJL182C	stop_gained	p.Tyr13*
F29	chrXI	149388	A	C	Homozygous	KDX1	YKL161C	stop_lost&splice_region_variant	p.Ter434Gluext*?
F29	chrXI	469719	G	C	Homozygous	YKR016W	YKR016W	start_lost	p.Met1?
F29	chrXI	549543	G	A	Homozygous	TRM2	YKR056W	stop_gained	p.Trp32*
F29	chrXII	1023823	C	A	Homozygous	YLR444C	YLR444C	stop_gained	p.Gly56*
F29	chrXII	139321	A	T	Homozygous	SPO75	YLL005C	stop_gained	p.Leu409*
F29	chrXII	391224	G	A	Homozygous	YLR123C	YLR123C	stop_gained	p.Gln62*
F29	chrXII	66688	G	T	Homozygous	YLL037W	YLL037W	stop_gained	p.Gly43*
F29	chrXII	687916	G	T	Homozygous	tV(AAC)L	tV(AAC)L	stop_gained	p.Ser6*
F29	chrXII	766039	C	T	Homozygous	YLR317W	YLR317W	stop_gained	p.Gln129*
F29	chrXII	934221	C	T	Homozygous	BLS1	YLR408C	stop_gained	p.Trp11*
F29	chrXIII	160138	C	T	Heterozygous	YML057C-A	YML057C-A	stop_gained	p.Trp92*
F29	chrXIII	370516	A	T	Homozygous	ERB1	YMR049C	start_lost	p.Met1?
F29	chrXIII	811687	G	T	Homozygous	ZDS1	YMR273C	stop_gained	p.Ser765*
F29	chrXIV	144250	G	A	Homozygous	YNL266W	YNL266W	stop_gained	p.Trp2*
F29	chrXIV	209853	G	A	Homozygous	YNL235C	YNL235C	stop_gained	p.Gln43*
F29	chrXIV	292881	C	T	Homozygous	YNL184C	YNL184C	start_lost	p.Met1?
F29	chrXIV	356906	A	T	Homozygous	YNL143C	YNL143C	stop_gained	p.Leu94*
F29	chrXIV	440865	G	A	Homozygous	YNL097C-B	YNL097C-B	stop_gained	p.Gln19*
F29	chrXIV	498539	T	C	Homozygous	YNL067W-A	YNL067W-A	start_lost	p.Met1?
F29	chrXIV	505410	C	T	Homozygous	AQR1	YNL065W	stop_gained	p.Gln563*
F29	chrXIV	740298	C	A	Homozygous	FRE4	YNR060W	stop_gained	p.Tyr116*
F29	chrXIV	744362	A	G	Homozygous	YNR062C	YNR062C	stop_lost&splice_region_variant	p.Ter328Glnext*?
F29	chrXIV	745341	C	T	Homozygous	YNR062C	YNR062C	start_lost	p.Met1?
F29	chrXIV	745342	A	G	Homozygous	YNR062C	YNR062C	start_lost	p.Met1?
F29	chrXIV	753649	G	A	Heterozygous	YNR065C	YNR065C	stop_gained	p.Gln18*
F29	chrXIV	753727	A	C	Homozygous	YNR066C	YNR066C	stop_lost&splice_region_variant	p.Ter437Gluext*?
F29	chrXV	181290	G	A	Homozygous	YOL079W	YOL079W	stop_gained	p.Trp78*
F29	chrXV	207397	G	A	Homozygous	CRT10	YOL063C	stop_gained	p.Gln957*
F29	chrXV	254975	A	T	Homozygous	YOL038C-A	YOL038C-A	stop_gained	p.Leu16*
F29	chrXV	270054	G	A	Homozygous	YOL029C	YOL029C	stop_gained	p.Gln123*
F29	chrXV	293801	G	T	Homozygous	ESC8	YOL017W	stop_gained	p.Glu425*
F29	chrXV	427817	A	G	Heterozygous	YOR053W	YOR053W	start_lost	p.Met1?
F29	chrXV	460366	A	T	Heterozygous	NRT1	YOR071C	stop_gained	p.Leu304*
F29	chrXV	461276	T	C	Homozygous	NRT1	YOR071C	start_lost	p.Met1?
F29	chrXV	670050	G	T	Homozygous	GAC1	YOR178C	stop_gained	p.Cys64*
F29	chrXV	741569	T	C	Homozygous	MGM1	YOR211C	start_lost	p.Met1?
F29	chrXV	751476	T	G	Homozygous	YOR218C	YOR218C	stop_lost&splice_region_variant	p.Ter140Cysext*?
F29	chrXV	751511	G	A	Homozygous	YOR218C	YOR218C	stop_gained	p.Gln129*
F29	chrXV	943688	C	T	Homozygous	YOR331C	YOR331C	stop_gained	p.Trp145*
F29	chrXV	982160	C	T	Homozygous	YOR345C	YOR345C	start_lost	p.Met1?
F29	chrXVI	195253	A	G	Homozygous	YPL185W	YPL185W	start_lost	p.Met1?
F29	chrXVI	237971	C	T	Homozygous	ATG29	YPL166W	stop_gained	p.Gln212*
F29	chrXVI	324025	T	G	Homozygous	YPL119C-A	YPL119C-A	stop_lost&splice_region_variant	p.Ter88Serext*?
F29	chrXVI	68882	G	C	Homozygous	BBP1	YPL255W	stop_lost&splice_region_variant	p.Ter386Tyrext*?
F29	chrXVI	697502	T	C	Homozygous	YPR077C	YPR077C	start_lost	p.Met1?
F29	chrXVI	716173	G	A	Homozygous	NVJ2	YPR091C	stop_gained	p.Arg766*
F29	chrXVI	883117	G	A	Homozygous	YPR170C	YPR170C	stop_gained	p.Gln68*
F30	chrI	156284	A	G	Homozygous	SWD1	YAR003W	stop_lost&splice_region_variant	p.Ter427Trpext*?
F30	chrI	176858	A	G	Homozygous	PAU7	YAR020C	stop_lost&splice_region_variant	p.Ter56Glnext*?
F30	chrI	36524	C	T	Homozygous	ECM1	YAL059W	stop_gained	p.Arg6*
F30	chrII	426936	G	C	Homozygous	YBR090C	YBR090C	stop_gained	p.Tyr41*
F30	chrII	458800	C	T	Homozygous	YBR109W-A	YBR109W-A	stop_gained	p.Gln65*
F30	chrII	465618	G	A	Homozygous	YBR113W	YBR113W	stop_gained	p.Trp18*
F30	chrII	465979	G	A	Homozygous	YBR113W	YBR113W	stop_gained	p.Trp138*
F30	chrII	615204	C	A	Homozygous	YBR197C	YBR197C	stop_lost&splice_region_variant	p.Ter218Leuext*?
F30	chrIII	115833	G	A	Homozygous	YCR001W	YCR001W	stop_gained	p.Trp50*
F30	chrIII	246581	C	T	Homozygous	SSK22	YCR073C	start_lost	p.Met1?
F30	chrIII	264282	C	T	Homozygous	YCR087W	YCR087W	stop_gained	p.Gln103*
F30	chrIII	40315	G	T	Homozygous	YCL049C	YCL049C	stop_gained	p.Ser137*
F30	chrIII	78951	A	T	Homozygous	YCL023C	YCL023C	stop_lost&splice_region_variant	p.Ter116Lysext*?
F30	chrIV	1108484	A	G	Homozygous	YDR320W-B	YDR320W-B	start_lost	p.Met1?
F30	chrIV	1283911	C	A	Homozygous	YDR406W-A	YDR406W-A	stop_gained	p.Ser38*
F30	chrIV	1470784	G	A	Homozygous	EMI1	YDR512C	stop_gained	p.Gln94*
F30	chrIV	265527	T	A	Homozygous	YDL109C	YDL109C	stop_gained	p.Arg559*
F30	chrIV	290079	C	T	Homozygous	YDL094C	YDL094C	start_lost	p.Met1?
F30	chrIV	465051	T	A	Homozygous	YDR010C	YDR010C	stop_lost&splice_region_variant	p.Ter111Tyrext*?
F30	chrIV	465360	C	T	Homozygous	YDR010C	YDR010C	stop_gained	p.Trp8*
F30	chrIV	829307	G	T	Homozygous	YDR182W-A	YDR182W-A	stop_gained	p.Glu53*
F30	chrIX	133870	T	C	Homozygous	QDR2	YIL121W	stop_lost&splice_region_variant	p.Ter543Glnext*?
F30	chrIX	33981	G	A	Homozygous	YIL165C	YIL165C	stop_gained	p.Gln33*
F30	chrIX	34088	T	C	Homozygous	NIT1	YIL164C	stop_lost&splice_region_variant	p.Ter200Trpext*?
F30	chrIX	34557	C	A	Homozygous	NIT1	YIL164C	stop_gained	p.Glu44*
F30	chrIX	394283	C	T	Homozygous	YIR020C	YIR020C	stop_gained	p.Trp92*
F30	chrIX	397547	T	A	Homozygous	YIR020C-B	YIR020C-B	stop_gained	p.Lys135*
F30	chrV	213896	T	C	Homozygous	CHZ1	YER030W	stop_lost&splice_region_variant	p.Ter154Glnext*?
F30	chrV	229265	A	G	Homozygous	YER039C-A	YER039C-A	stop_lost&splice_region_variant	p.Ter73Argext*?
F30	chrV	355336	C	G	Homozygous	YER097W	YER097W	stop_gained	p.Ser66*
F30	chrVI	106510	C	A	Homozygous	YFL015C	YFL015C	stop_gained	p.Glu152*
F30	chrVII	187629	A	T	Homozygous	HUR1	YGL168W	stop_gained	p.Lys56*
F30	chrVII	281693	T	A	Homozygous	PRP43	YGL120C	stop_gained	p.Arg749*
F30	chrVII	43308	T	G	Homozygous	TAD1	YGL243W	start_lost	p.Met1?
F30	chrVII	485424	T	C	Homozygous	YGL006W-A	YGL006W-A	start_lost	p.Met1?
F30	chrVII	583936	A	G	Homozygous	YGR045C	YGR045C	stop_lost&splice_region_variant	p.Ter121Argext*?
F30	chrVII	592944	T	A	Homozygous	YGR051C	YGR051C	stop_gained	p.Lys96*
F30	chrVII	627362	A	T	Homozygous	YGR069W	YGR069W	stop_gained	p.Lys94*
F30	chrVII	635645	A	T	Homozygous	YGR073C	YGR073C	stop_gained	p.Tyr114*
F30	chrVII	807532	G	T	Homozygous	NSR1	YGR159C	stop_gained	p.Ser42*
F30	chrVIII	149577	A	G	Homozygous	YHR022C	YHR022C	stop_lost&splice_region_variant	p.Ter257Glnext*?
F30	chrVIII	167453	G	A	Homozygous	YHR028W-A	YHR028W-A	stop_gained	p.Trp34*
F30	chrVIII	167487	C	T	Homozygous	YHR028W-A	YHR028W-A	stop_gained	p.Arg46*
F30	chrVIII	167671	A	G	Homozygous	YHR028W-A	YHR028W-A	stop_lost&splice_region_variant	p.Ter107Trpext*?
F30	chrVIII	239033	G	T	Homozygous	YHR071C-A	YHR071C-A	stop_gained	p.Tyr66*
F30	chrX	158113	C	A	Homozygous	YJL135W	YJL135W	stop_gained	p.Tyr79*
F30	chrX	173631	G	A	Homozygous	TRK1	YJL129C	stop_gained	p.Arg1226*
F30	chrX	627341	T	C	Homozygous	LIH1	YJR107W	start_lost	p.Met1?
F30	chrX	629082	A	G	Homozygous	ABM1	YJR108W	stop_lost&splice_region_variant	p.Ter124Trpext*?
F30	chrX	85607	G	C	Homozygous	YJL182C	YJL182C	stop_gained	p.Ser49*
F30	chrXI	149388	A	C	Homozygous	KDX1	YKL161C	stop_lost&splice_region_variant	p.Ter434Gluext*?
F30	chrXI	469719	G	C	Homozygous	YKR016W	YKR016W	start_lost	p.Met1?
F30	chrXI	549543	G	A	Homozygous	TRM2	YKR056W	stop_gained	p.Trp32*
F30	chrXI	573386	T	A	Homozygous	MET1	YKR069W	stop_gained	p.Leu592*
F30	chrXII	139321	A	T	Homozygous	SPO75	YLL005C	stop_gained	p.Leu409*
F30	chrXII	489927	T	C	Heterozygous	YLR162W	YLR162W	stop_lost&splice_region_variant	p.Ter119Glnext*?
F30	chrXII	489928	A	G	Heterozygous	YLR162W	YLR162W	stop_lost&splice_region_variant	p.Ter119Trpext*?
F30	chrXII	573044	C	T	Homozygous	YLR217W	YLR217W	stop_gained	p.Arg46*
F30	chrXII	766039	C	T	Homozygous	YLR317W	YLR317W	stop_gained	p.Gln129*
F30	chrXII	805786	A	G	Homozygous	YLR339C	YLR339C	stop_lost&splice_region_variant	p.Ter184Glnext*?
F30	chrXII	80606	C	T	Homozygous	RRT7	YLL030C	stop_gained	p.Trp31*
F30	chrXII	80695	C	T	Homozygous	RRT7	YLL030C	start_lost	p.Met1?
F30	chrXII	934221	C	T	Homozygous	BLS1	YLR408C	stop_gained	p.Trp11*
F30	chrXIII	160037	C	A	Homozygous	YML057C-A	YML057C-A	stop_gained	p.Glu126*
F30	chrXIII	335017	C	A	Homozygous	YMR031W-A	YMR031W-A	stop_gained	p.Tyr103*
F30	chrXIII	651340	C	T	Homozygous	YMR193C-A	YMR193C-A	stop_gained	p.Trp40*
F30	chrXIII	74436	C	T	Homozygous	YML099W-A	YML099W-A	stop_gained	p.Gln70*
F30	chrXIII	811687	G	T	Homozygous	ZDS1	YMR273C	stop_gained	p.Ser765*
F30	chrXIV	31443	T	C	Homozygous	YNL324W	YNL324W	stop_lost&splice_region_variant	p.Ter132Glnext*?
F30	chrXIV	505410	C	T	Homozygous	AQR1	YNL065W	stop_gained	p.Gln563*
F30	chrXIV	745342	A	G	Homozygous	YNR062C	YNR062C	start_lost	p.Met1?
F30	chrXIV	753727	A	C	Homozygous	YNR066C	YNR066C	stop_lost&splice_region_variant	p.Ter437Gluext*?
F30	chrXIV	96324	G	A	Homozygous	YNL285W	YNL285W	stop_gained	p.Trp51*
F30	chrXV	181290	G	A	Homozygous	YOL079W	YOL079W	stop_gained	p.Trp78*
F30	chrXV	181452	T	A	Homozygous	YOL079W	YOL079W	stop_gained	p.Tyr132*
F30	chrXV	207397	G	A	Homozygous	CRT10	YOL063C	stop_gained	p.Gln957*
F30	chrXV	34772	C	T	Homozygous	ZPS1	YOL154W	stop_gained	p.Gln39*
F30	chrXV	397084	C	T	Homozygous	AKR2	YOR034C	start_lost	p.Met1?
F30	chrXV	424523	G	T	Homozygous	YOR050C	YOR050C	stop_gained	p.Ser32*
F30	chrXV	460698	G	T	Homozygous	NRT1	YOR071C	stop_gained	p.Tyr193*
F30	chrXV	560001	C	T	Homozygous	IAH1	YOR126C	stop_gained	p.Trp226*
F30	chrXV	631073	C	A	Homozygous	PUP1	YOR157C	stop_gained	p.Glu227*
F30	chrXV	670050	G	T	Homozygous	GAC1	YOR178C	stop_gained	p.Cys64*
F30	chrXV	70393	C	T	Homozygous	YOL134C	YOL134C	stop_gained	p.Trp51*
F30	chrXV	848898	G	T	Homozygous	HUA2	YOR284W	stop_gained	p.Glu141*
F30	chrXV	911784	T	C	Homozygous	YOR318C	YOR318C	stop_lost&splice_region_variant	p.Ter102Trpext*?
F30	chrXVI	213783	A	T	Homozygous	CUP9	YPL177C	stop_gained	p.Tyr60*
F30	chrXVI	68882	G	C	Homozygous	BBP1	YPL255W	stop_lost&splice_region_variant	p.Ter386Tyrext*?
F31	chrI	191351	A	T	Homozygous	YAT1	YAR035W	stop_gained	p.Lys387*
F31	chrI	36524	C	T	Homozygous	ECM1	YAL059W	stop_gained	p.Arg6*
F31	chrI	83335	C	G	Homozygous	PRP45	YAL032C	stop_lost&splice_region_variant	p.Ter380Tyrext*?
F31	chrI	83337	A	G	Homozygous	PRP45	YAL032C	stop_lost&splice_region_variant	p.Ter380Glnext*?
F31	chrI	95388	A	G	Homozygous	YAL026C-A	YAL026C-A	stop_lost&splice_region_variant	p.Ter146Glnext*?
F31	chrII	294026	A	G	Homozygous	YBR027C	YBR027C	stop_lost&splice_region_variant	p.Ter111Glnext*?
F31	chrII	322729	G	C	Homozygous	QDR3	YBR043C	stop_gained	p.Ser406*
F31	chrII	425596	G	A	Homozygous	YBR089W	YBR089W	stop_gained	p.Trp138*
F31	chrII	425780	T	C	Homozygous	YBR089W	YBR089W	stop_lost&splice_region_variant	p.Ter200Argext*?
F31	chrII	43179	G	A	Homozygous	YBL096C	YBL096C	stop_gained	p.Arg102*
F31	chrIII	123001	C	T	Homozygous	YCR006C	YCR006C	start_lost	p.Met1?
F31	chrIII	157443	C	T	Homozygous	YCR022C	YCR022C	stop_gained	p.Trp108*
F31	chrIII	201163	C	T	Homozygous	YCR041W	YCR041W	stop_gained	p.Gln85*
F31	chrIII	246581	C	T	Homozygous	SSK22	YCR073C	start_lost	p.Met1?
F31	chrIII	59028	G	T	Homozygous	GFD2	YCL036W	start_lost	p.Met1?
F31	chrIV	1077851	T	C	Homozygous	PMT7	YDR307W	stop_lost&splice_region_variant	p.Ter663Glnext*?
F31	chrIV	1108484	A	G	Homozygous	YDR320W-B	YDR320W-B	start_lost	p.Met1?
F31	chrIV	1283911	C	A	Homozygous	YDR406W-A	YDR406W-A	stop_gained	p.Ser38*
F31	chrIV	1345811	G	A	Homozygous	YDR442W	YDR442W	stop_gained	p.Trp55*
F31	chrIV	239605	A	T	Homozygous	HNT1	YDL125C	start_lost	p.Met1?
F31	chrIV	290079	C	T	Homozygous	YDL094C	YDL094C	start_lost	p.Met1?
F31	chrIV	350051	C	T	Homozygous	USO1	YDL058W	stop_gained	p.Arg1463*
F31	chrIV	465051	T	A	Homozygous	YDR010C	YDR010C	stop_lost&splice_region_variant	p.Ter111Tyrext*?
F31	chrIV	465360	C	T	Homozygous	YDR010C	YDR010C	stop_gained	p.Trp8*
F31	chrIV	477962	A	G	Homozygous	YDR015C	YDR015C	stop_lost&splice_region_variant	p.Ter80Glnext*?
F31	chrIV	681939	G	T	Homozygous	YDR114C	YDR114C	stop_gained	p.Tyr96*
F31	chrIV	690503	T	A	Homozygous	VBA4	YDR119W	stop_gained	p.Cys759*
F31	chrIV	781098	C	A	Homozygous	NBP2	YDR162C	start_lost	p.Met1?
F31	chrIV	83562	G	T	Homozygous	tG(GCC)D1	tG(GCC)D1	stop_lost	p.Ter5Tyrext*?
F31	chrIX	133870	T	C	Homozygous	QDR2	YIL121W	stop_lost&splice_region_variant	p.Ter543Glnext*?
F31	chrIX	200366	G	T	Homozygous	YIL086C	YIL086C	stop_gained	p.Tyr32*
F31	chrIX	228602	G	A	Homozygous	YIL071W-A	YIL071W-A	stop_gained	p.Trp18*
F31	chrIX	246759	C	A	Homozygous	YIL059C	YIL059C	stop_gained	p.Gly53*
F31	chrIX	302344	T	A	Homozygous	YIL028W	YIL028W	stop_gained	p.Leu82*
F31	chrIX	384118	A	G	Homozygous	MET28	YIR017C	start_lost	p.Met1?
F31	chrIX	384159	G	A	Homozygous	YIR017W-A	YIR017W-A	stop_gained	p.Trp198*
F31	chrV	229265	A	G	Homozygous	YER039C-A	YER039C-A	stop_lost&splice_region_variant	p.Ter73Argext*?
F31	chrV	373232	T	C	Homozygous	MAM1	YER106W	stop_lost&splice_region_variant	p.Ter303Glnext*?
F31	chrV	421115	T	C	Homozygous	COM2	YER130C	stop_lost&splice_region_variant	p.Ter444Trpext*?
F31	chrV	426332	A	T	Homozygous	PMD1	YER132C	stop_gained	p.Leu1373*
F31	chrV	99124	C	T	Homozygous	YEL028W	YEL028W	stop_gained	p.Gln153*
F31	chrVII	1012638	G	C	Homozygous	YGR259C	YGR259C	stop_gained	p.Ser95*
F31	chrVII	149351	T	A	Heterozygous	YGL188C	YGL188C	stop_gained	p.Arg56*
F31	chrVII	149393	G	A	Homozygous	YGL188C	YGL188C	stop_gained	p.Gln42*
F31	chrVII	157579	A	T	Homozygous	YGL182C	YGL182C	stop_gained	p.Tyr6*
F31	chrVII	157594	C	T	Homozygous	YGL182C	YGL182C	start_lost	p.Met1?
F31	chrVII	185393	A	C	Homozygous	SPO74	YGL170C	start_lost	p.Met1?
F31	chrVII	43308	T	G	Homozygous	TAD1	YGL243W	start_lost	p.Met1?
F31	chrVII	459436	G	A	Heterozygous	JAC1	YGL018C	stop_gained	p.Gln77*
F31	chrVII	592119	G	C	Homozygous	YGR050C	YGR050C	stop_gained	p.Tyr108*
F31	chrVII	592944	T	A	Homozygous	YGR051C	YGR051C	stop_gained	p.Lys96*
F31	chrVII	594592	C	T	Homozygous	FMP48	YGR052W	stop_gained	p.Gln333*
F31	chrVII	627362	A	T	Homozygous	YGR069W	YGR069W	stop_gained	p.Lys94*
F31	chrVII	652663	G	A	Homozygous	PDC6	YGR087C	stop_gained	p.Gln107*
F31	chrVII	807532	G	T	Homozygous	NSR1	YGR159C	stop_gained	p.Ser42*
F31	chrVII	846740	A	T	Homozygous	YGR174W-A	YGR174W-A	stop_lost&splice_region_variant	p.Ter29Leuext*?
F31	chrVII	989276	C	T	Homozygous	MGA1	YGR249W	stop_gained	p.Gln410*
F31	chrVIII	234904	C	T	Homozygous	YHR069C-A	YHR069C-A	stop_gained	p.Trp111*
F31	chrVIII	239033	G	T	Homozygous	YHR071C-A	YHR071C-A	stop_gained	p.Tyr66*
F31	chrX	155042	C	T	Homozygous	GLG2	YJL137C	stop_gained	p.Trp362*
F31	chrX	302847	C	A	Heterozygous	SMC3	YJL074C	start_lost	p.Met1?
F31	chrX	32418	C	T	Heterozygous	YJL213W	YJL213W	stop_gained	p.Gln86*
F31	chrX	463413	T	G	Homozygous	YJR015W	YJR015W	stop_gained	p.Tyr231*
F31	chrX	690963	G	T	Homozygous	YJR140W-A	YJR140W-A	start_lost	p.Met1?
F31	chrXI	149388	A	C	Homozygous	KDX1	YKL161C	stop_lost&splice_region_variant	p.Ter434Gluext*?
F31	chrXI	323229	T	C	Homozygous	MSN4	YKL062W	start_lost	p.Met1?
F31	chrXI	324767	C	T	Homozygous	MSN4	YKL062W	stop_gained	p.Gln514*
F31	chrXI	469719	G	C	Homozygous	YKR016W	YKR016W	start_lost	p.Met1?
[truncated: 3,568 more rows]

## Sheet: Dataset S6
Dataset S6. Annotation of InDels
Strain	Mutation annotation
	Total_Mutations	Frameshift	Stop Gained	Stop Lost	Splice Site	Start Lost	Disruptive In-frame Indel	Conservative In-frame Indel	Upstream Gene	Downstream Gene
YJS329	2585	130	1	0	0	1	148	55	2071	29
NY1300	3056	165	0	1	1	0	144	55	2502	34
NY1308	2932	159	1	0	0	0	128	55	2395	19
F10	2679	136	1	1	1	0	118	52	2164	29
F16	2427	153	2	0	0	0	92	51	1972	15
F17	2440	123	2	0	0	0	110	49	1860	13
F18	3251	178	1	1	0	1	152	64	2656	30
F19	2426	141	1	0	1	0	106	45	1984	17
F1	2120	119	1	0	0	0	104	39	1580	10
F21	1717	98	1	0	1	1	69	43	1339	14
F23	3126	179	0	0	0	0	148	59	2540	30
F26	2319	104	0	0	0	1	106	53	1896	19
F29	2505	111	1	0	0	1	98	51	2059	25
F33	2494	150	1	0	0	0	111	51	2040	20
F34	2021	109	0	0	1	1	68	41	1643	18
F44	2550	131	2	0	1	1	112	56	2072	30
F4	1446	63	1	0	0	0	68	36	982	7
F55	1587	67	2	0	0	1	91	37	1119	9
F58	2459	128	0	0	0	0	111	53	1935	24
F6	2992	162	0	0	0	0	133	59	2422	29
F7	2655	135	1	1	1	0	117	56	2141	28
F8	2315	105	1	0	0	1	97	52	1858	27
Sc1	2626	136	0	0	0	1	121	58	2138	25
F11	1705	98	1	0	0	0	104	35	1233	7
F12	2467	124	1	0	0	1	124	59	1992	21
F13	2522	116	0	0	1	1	144	61	2015	26
F14	2530	130	0	0	0	1	124	56	2055	24
F25	2487	111	1	0	0	1	121	62	2003	23
F30	1868	101	2	0	0	0	103	38	1402	11
F31	2464	137	1	0	0	1	129	44	1965	28
F32	2338	133	1	0	1	0	102	34	1924	18
F35	2519	121	1	0	2	0	126	46	1969	19
F36	2868	164	1	0	1	0	130	51	2326	29
F37	3018	188	2	0	1	1	141	69	2433	28
F38	3415	194	0	0	1	0	156	66	2798	34
F39	3176	173	1	2	1	0	166	83	2505	33
F41	1710	70	1	0	0	0	89	43	1227	8
F46	2915	144	1	1	1	1	157	65	2342	28
F49	2671	134	1	0	0	1	152	56	2155	30
F5	2531	136	1	0	0	1	133	57	2028	28
F9	3300	175	0	0	0	0	128	58	2738	32

## Sheet: Dataset S7
Dataset S7. Heterozygous regions of each chromosome in the 41 S. cerevisiae strains
Strain	Chromosome	Total Length(bp)	Het Length(bp)	Het Proportion(%)	Heterozygous centromere	Het Interval 1	Het Interval 2	Het Interval 3	Het Interval 4	Het Interval 5	Het Interval 6	Het Interval 7	Het Interval 8	Het Interval 9	Het Interval 10	Het Interval 11	Het Interval 12	Het Interval 13	Het Interval 14	Het Interval 15	Het Interval 16	Het Interval 17	Het Interval 18	Het Interval 19	Het Interval 20	Het Interval 21	Het Interval 22	Het Interval 23	Het Interval 24	Het Interval 25	Het Interval 26	Het Interval 27	Het Interval 28	Het Interval 29	Het Interval 30	Het Interval 31	Het Interval 32	Het Interval 33	Het Interval 34	Het Interval 35
F1	chrI	230218	0	0	No
F1	chrII	813184	136896	16.83	Yes	[66527-68327]	[189576-207826]	[214439-220377]	[228266-259545](*CEN)	[265576-312433]	[741786-757433]	[763300-780425]
F1	chrIII	316620	35901	11.34	No	[61544-66261]	[156428-172911]	[179329-182098]	[187465-199397]
F1	chrIV	1531933	160889	10.5	Yes	[373082-512759](*CEN)	[561432-566224]	[592072-605435]	[757736-759692]	[1244393-1245494]
F1	chrV	576874	94379	16.36	No	[294947-300974]	[371974-392252]	[397753-412609]	[419598-442568]	[451000-472640]	[478814-487422]
F1	chrVI	270161	4518	1.67	No	[87985-92503]
F1	chrVII	1090940	13668	1.25	No	[403040-404541]	[473476-483704]	[508787-510726]
F1	chrVIII	562643	185852	33.03	No	[146822-170185]	[204650-285124]	[297919-308255]	[314734-318961]	[324499-391951]
F1	chrIX	439888	32749	7.44	No	[38041-39104]	[241364-245654]	[332456-337951]	[345656-349233]	[365522-383846]
F1	chrX	745751	92572	12.41	Yes	[32667-43750]	[49001-70072]	[75575-85700]	[278411-280699]	[287517-300843]	[413202-447881](*CEN)
F1	chrXI	666816	183360	27.5	No	[142544-144919]	[200251-291391]	[298551-371007]	[376308-387148]	[394515-401064]
F1	chrXII	1078177	2636	0.24	No	[456996-458314]	[466133-467451]
F1	chrXIII	924431	2246	0.24	No	[600729-602975]
F1	chrXIV	784333	41461	5.29	No	[535877-562026]	[568008-577049]	[596016-602287]
F1	chrXV	1091291	139272	12.76	Yes	[218142-220588]	[292642-367255](*CEN)	[374775-410630]	[416582-433937]	[443357-452360]
F1	chrXVI	948066	79283	8.36	Yes	[498689-531761]	[539185-584359](*CEN)	[838833-839870]
F10	chrI	230218	103900	45.13	Yes	[31529-55190]	[60417-91845]	[107505-114496]	[126591-143822]	[151486-154098](*CEN)	[166461-180266]	[190433-198605]
F10	chrII	813184	612943	75.38	Yes	[37485-40058]	[45866-55324]	[69727-76179]	[83761-219606]	[228487-257186](*CEN)	[266339-352187]	[358763-361002]	[371814-490619]	[496404-498787]	[519776-522265]	[539617-549465]	[555051-642091]	[647599-703783]	[709044-711144]	[716709-779689]
F10	chrIII	316620	1354	0.43	No	[268711-270065]
F10	chrIV	1531933	1081414	70.59	Yes	[30446-76857]	[83691-101871]	[130721-146546]	[158914-269263]	[275520-277502]	[282943-314574]	[319678-397574]	[402662-413950]	[419261-426853]	[431933-453263](*CEN)	[460951-512960]	[560862-567518]	[572592-575971]	[590090-621237]	[636446-644376]	[651605-871775]	[884248-906387]	[911579-979800]	[992969-1015994]	[1021824-1035513]	[1043834-1080289]	[1105084-1155814]	[1165814-1178093]	[1188224-1198832]	[1214004-1225162]	[1237947-1282868]	[1289127-1301120]	[1306380-1312000]	[1317827-1357603]	[1370978-1380091]	[1385410-1386645]	[1392588-1420383]	[1444058-1459564]	[1482808-1486662]	[1492318-1501840]
F10	chrV	576874	0	0	No
F10	chrVI	270161	98857	36.59	Yes	[92473-111127]	[117538-136113]	[146936-152618](*CEN)	[158289-186936]	[195136-202889]	[220440-239986]
F10	chrVII	1090940	757605	69.45	Yes	[30858-36529]	[45350-81647]	[94554-98669]	[104950-129989]	[135387-152398]	[167012-174329]	[185341-228442]	[234033-246396]	[251511-257200]	[262734-265677]	[271258-280218]	[286022-288396]	[295816-311975]	[331114-332563]	[338890-374316]	[379937-426201]	[431341-530040](*CEN)	[541771-542841]	[574753-582440]	[608055-661677]	[667618-706620]	[712555-755127]	[761445-804272]	[823681-825702]	[837102-840736]	[849759-980181]	[986118-987803]	[996108-1060294]
F10	chrVIII	562643	399155	70.94	Yes	[32452-61550]	[96485-113361](*CEN)	[118964-228459]	[233525-262603]	[267957-286015]	[314170-380410]	[389165-519475]
F10	chrIX	439888	0	0	No
F10	chrX	745751	498417	66.83	No	[102662-197039]	[204142-253909]	[287913-371270]	[376546-380369]	[386260-407337]	[413220-434940]	[454788-472246]	[484353-521393]	[526426-552880]	[559264-610435]	[615512-641095]	[648617-715207]
F10	chrXI	666816	505055	75.74	Yes	[32040-38315]	[43341-46360]	[52122-100379]	[110313-116724]	[126969-134468]	[140437-144919]	[150390-159669]	[172486-177342]	[184808-194717]	[206535-242743]	[249406-266980]	[273028-416779]	[422637-622348](*CEN)	[627821-635645]
F10	chrXII	1078177	378802	35.13	Yes	[30558-58212]	[64284-73312]	[84191-210920](*CEN)	[221313-288605]	[295402-320192]	[331919-451503]	[456996-460721]
F10	chrXIII	924431	212593	23	Yes	[30189-82912]	[92641-119234]	[125244-127093]	[146125-184131]	[190256-196315]	[202236-243473]	[251102-284705](*CEN)	[316237-328760]
F10	chrXIV	784333	335518	42.78	No	[346842-456962]	[467357-482962]	[496100-511580]	[525841-561446]	[567994-591464]	[598121-621523]	[628922-658809]	[671647-753596]
F10	chrXV	1091291	632560	57.96	Yes	[30029-31229]	[106698-116927]	[125350-225905]	[235916-301191]	[309615-356115](*CEN)	[369848-373477]	[379543-397039]	[402589-496287]	[504718-593071]	[601394-620745]	[633155-655817]	[662265-703163]	[710304-766864]	[774172-777413]	[784427-795366]	[804084-823983]	[831027-838118]	[855139-860533]	[869123-881426]	[887399-891527]	[967111-970270]
F10	chrXVI	948066	483317	50.98	Yes	[193987-197759]	[316022-330533]	[340480-345587]	[359584-383393]	[389426-434217]	[449901-566117](*CEN)	[573568-617655]	[623120-624499]	[630133-704111]	[709796-803906]	[810599-834432]	[840753-843218]	[858822-862368]	[880941-912654]
F11	chrI	230218	0	0	No
F11	chrII	813184	132437	16.29	Yes	[51795-54156]	[153547-164166]	[169529-173259]	[188931-193383]	[231355-232488]	[237756-241518](*CEN)	[250250-255056]	[268145-292716]	[302720-303849]	[310010-328337]	[333893-342651]	[381433-400386]	[406266-417659]	[423998-440046]	[445346-447741]
F11	chrIII	316620	133443	42.15	Yes	[42194-48180]	[68046-75503]	[96520-173565](*CEN)	[243652-286607]
F11	chrIV	1531933	20471	1.34	No	[189331-203325]	[328685-333006]	[757536-759692]
F11	chrV	576874	0	0	No
F11	chrVI	270161	47102	17.43	No	[34667-66428]	[182885-186242]	[227997-239981]
F11	chrVII	1090940	1025	0.09	No	[763990-765015]
F11	chrVIII	562643	0	0	No
F11	chrIX	439888	26495	6.02	No	[37340-39104]	[217389-239129]	[323484-326475]
F11	chrX	745751	65201	8.74	No	[272191-282738]	[288952-319864]	[326071-348428]	[354218-355603]
F11	chrXI	666816	79246	11.88	Yes	[306415-311190]	[375571-407245]	[412587-447456](*CEN)	[462364-470292]
F11	chrXII	1078177	17385	1.61	No	[39312-45070]	[64437-66510]	[76914-80933]	[95935-98260]	[159822-163032]
F11	chrXIII	924431	49675	5.37	No	[280728-288542]	[315093-316466]	[401346-441834]
F11	chrXIV	784333	251926	32.12	Yes	[107345-132063]	[140139-166576]	[198010-290055]	[398407-476928]	[487177-501910]	[570276-573972]	[598446-602287]	[627220-635155](*CEN)
F11	chrXV	1091291	219739	20.14	Yes	[236280-412140](*CEN)	[546800-550636]	[556292-561827]	[991205-998249]	[1003738-1031202]
F11	chrXVI	948066	0	0	No
F12	chrI	230218	0	0	No
F12	chrII	813184	111949	13.77	No	[340883-395485]	[401413-403461]	[409601-443924]	[652830-673806]
F12	chrIII	316620	50433	15.93	No	[69969-81410]	[227221-239672]	[245696-263790]	[268831-274945]	[284278-286611]
F12	chrIV	1531933	95493	6.23	Yes	[379810-420792]	[435825-441436]	[448820-488931](*CEN)	[498004-503184]	[757671-759718]	[1154276-1155838]
F12	chrV	576874	116974	20.28	No	[45011-91307]	[98142-129523]	[136691-142968]	[150209-151758]	[254405-258644]	[265997-293229]
F12	chrVI	270161	0	0	No
F12	chrVII	1090940	151301	13.87	Yes	[402365-404352]	[428076-451307]	[458619-534961](*CEN)	[541808-561784]	[574724-593312]	[599400-609566]	[763960-764971]
F12	chrVIII	562643	126946	22.56	No	[161234-187206]	[192817-198812]	[204520-251021]	[308801-311094]	[468240-493310]	[498360-519475]
F12	chrIX	439888	0	0	No
F12	chrX	745751	5631	0.76	No	[709582-715213]
F12	chrXI	666816	202848	30.42	Yes	[44254-49819]	[57746-67672]	[79427-90595]	[99865-102237]	[210091-232793]	[241773-243364]	[259700-284513]	[290472-320700]	[327551-342121]	[404872-417406]	[423024-442724](*CEN)	[448590-463938]	[468988-501319]
F12	chrXII	1078177	183211	16.99	Yes	[36282-39312]	[44835-104611]	[111825-176084](*CEN)	[182394-219576]	[259051-262007]	[268836-275707]	[455658-464795]
F12	chrXIII	924431	46423	5.02	No	[46362-76215]	[90345-93175]	[99558-110807]	[146100-148591]
F12	chrXIV	784333	19730	2.52	Yes	[595123-601742]	[616975-630086](*CEN)
F12	chrXV	1091291	161843	14.83	Yes	[30029-31261]	[108164-115122]	[124019-142025]	[162027-165046]	[172762-177144]	[185367-244800]	[256410-310343]	[318047-331172](*CEN)	[344787-346542]
F12	chrXVI	948066	425376	44.87	Yes	[158928-160142]	[193987-197765]	[203239-273404]	[281571-308239]	[313685-353909]	[375292-400988]	[412808-432356]	[445658-447160]	[456550-466327]	[471891-491000]	[507195-557066](*CEN)	[562974-622770]	[631431-666095]	[693572-724186]	[729222-751547]	[765577-776002]
F13	chrI	230218	0	0	No
F13	chrII	813184	3784	0.47	No	[72395-76179]
F13	chrIII	316620	47926	15.14	No	[131096-166372]	[184773-190645]	[196817-202361]	[268831-270065]
F13	chrIV	1531933	11049	0.72	No	[592563-601542]	[757644-759714]
F13	chrV	576874	0	0	No
F13	chrVI	270161	0	0	No
F13	chrVII	1090940	1989	0.18	No	[402343-404332]
F13	chrVIII	562643	2648	0.47	No	[193003-194266]	[499583-500968]
F13	chrIX	439888	0	0	No
F13	chrX	745751	4927	0.66	No	[293099-298026]
F13	chrXI	666816	2537	0.38	No	[142382-144919]
F13	chrXII	1078177	1218	0.11	No	[95935-97153]
F13	chrXIII	924431	0	0	No
F13	chrXIV	784333	9398	1.2	No	[567994-573662]	[598272-602002]
F13	chrXV	1091291	1731	0.16	No	[575772-577503]
F13	chrXVI	948066	0	0	No
F14	chrI	230218	13480	5.86	Yes	[148260-152842](*CEN)	[189876-198774]
F14	chrII	813184	399718	49.15	Yes	[196347-209812]	[216346-220451]	[227201-257989](*CEN)	[273905-283902]	[289753-301375]	[306976-393418]	[401413-403461]	[409601-493963]	[498972-546933]	[553854-566629]	[571902-607415]	[613166-673806]
F14	chrIII	316620	195479	61.74	Yes	[32560-47306]	[61453-82448]	[91002-197467](*CEN)	[210607-239672]	[245696-263790]	[268831-274945]
F14	chrIV	1531933	108614	7.09	Yes	[379810-420792]	[435825-441436]	[448820-488931](*CEN)	[498004-513654]	[757671-759718]	[804157-806808]	[1154276-1155838]
F14	chrV	576874	226809	39.32	Yes	[45011-67131]	[75828-91307]	[98142-129523]	[136691-140109]	[150209-163174](*CEN)	[170058-195537]	[201844-249055]	[254405-258644]	[265997-313025]	[323885-341374]
F14	chrVI	270161	0	0	No
F14	chrVII	1090940	262686	24.08	Yes	[156113-158952]	[402365-404637]	[428076-451307]	[458619-534961](*CEN)	[541808-561784]	[574724-593312]	[599400-653987]	[661470-693563]	[699303-706964]	[712564-737661]
F14	chrVIII	562643	70977	12.61	No	[55333-80825]	[92485-104677]	[114900-137103]	[152295-155411]	[161234-169208]
F14	chrIX	439888	101966	23.18	Yes	[290662-292345]	[301959-389038](*CEN)	[394234-407438]
F14	chrX	745751	240622	32.27	Yes	[133389-155232]	[162422-194912]	[204142-207569]	[216492-218695]	[223779-239134]	[246332-253994]	[273794-315063]	[322871-326001]	[331710-344732]	[352906-404579]	[410014-421829]	[431566-441105](*CEN)	[451817-458782]	[463802-471835]	[484353-490924]	[709582-715207]
F14	chrXI	666816	440438	66.05	Yes	[30716-67672]	[79017-92279]	[99865-102237]	[108940-123330]	[131706-132787]	[139774-145630]	[150649-156417]	[179372-197320]	[202582-232793]	[241773-243364]	[259700-284513]	[290472-320700]	[327551-342121]	[348814-356676]	[365664-417406]	[423024-442724](*CEN)	[448590-497533]	[505177-568001]	[574924-583572]	[588817-604079]	[610214-636625]
F14	chrXII	1078177	205573	19.07	Yes	[31250-39312]	[44835-116250]	[126014-175217](*CEN)	[185481-235891]	[242395-262007]	[268836-275707]
F14	chrXIII	924431	200271	21.66	Yes	[31110-76215]	[90345-93175]	[99558-184131]	[190186-195274]	[202276-229549]	[241545-276947](*CEN)
F14	chrXIV	784333	29204	3.72	Yes	[599676-601742]	[616975-644113](*CEN)
F14	chrXV	1091291	50800	4.66	Yes	[30029-31227]	[264613-268333]	[275572-310343]	[321816-331172](*CEN)	[344787-346542]
F14	chrXVI	948066	522250	55.09	Yes	[193987-212406]	[219197-270864]	[292164-298916]	[305073-353909]	[363580-400988]	[412808-432356]	[445658-447160]	[456550-466327]	[471891-491000]	[507195-557066](*CEN)	[562974-666095]	[680151-690445]	[696364-724186]	[729222-751547]	[765577-776002]	[786271-802183]	[810599-815334]	[823541-843218]	[863474-892778]	[898784-914530]
F16	chrI	230218	142750	62.01	No	[30006-149467]	[157927-160087]	[166221-180509]	[189855-196696]
F16	chrII	813184	527172	64.83	Yes	[35816-93772]	[99333-177092]	[182499-219000]	[227900-259510](*CEN)	[265733-576997]	[770552-782634]
F16	chrIII	316620	210914	66.61	Yes	[30013-82568]	[91030-249389](*CEN)
F16	chrIV	1531933	1209041	78.92	Yes	[30468-146729]	[157083-302868]	[308337-512393](*CEN)	[560536-643795]	[651580-871622]	[884283-943197]	[950394-980779]	[992964-1057526]	[1065086-1083618]	[1088917-1095520]	[1102382-1143075]	[1149047-1156984]	[1165439-1201926]	[1213352-1224397]	[1235338-1274657]	[1301046-1311648]	[1329918-1333470]	[1354278-1362263]	[1390268-1419333]	[1424958-1498915]
F16	chrV	576874	374568	64.93	Yes	[33814-199354](*CEN)	[205014-223768]	[229013-378269]	[384002-421229]	[458086-461877]
F16	chrVI	270161	201601	74.62	Yes	[30887-137634]	[143977-238831](*CEN)
F16	chrVII	1090940	955958	87.63	Yes	[30012-116502]	[121630-210688]	[216137-279888]	[285253-534871](*CEN)	[541754-561645]	[574724-589047]	[594413-707026]	[712564-810776]	[824079-894161]	[903446-931554]	[936948-1060760]
F16	chrVIII	562643	441199	78.42	Yes	[30017-85351]	[92406-164197](*CEN)	[173412-220015]	[225467-271941]	[277926-285065]	[296843-496069]	[504776-519408]
F16	chrIX	439888	283524	64.45	Yes	[91970-111569]	[123753-159542]	[169795-204369]	[211064-388882](*CEN)	[394094-409838]
F16	chrX	745751	486363	65.22	Yes	[120858-126319]	[131366-159938]	[180185-197156]	[204132-208283]	[213536-278408]	[283478-472246](*CEN)	[484754-662322]
F16	chrXI	666816	583178	87.46	Yes	[41373-195067]	[200297-211988]	[218177-635970](*CEN)
F16	chrXII	1078177	344707	31.97	Yes	[30995-48923]	[54190-216283](*CEN)	[221313-281532]	[345042-449509]
F16	chrXIII	924431	565047	61.12	Yes	[30836-103280]	[108702-133117]	[138244-144431]	[231876-272852](*CEN)	[286123-356030]	[363568-372531]	[378680-458231]	[475855-563083]	[568827-663196]	[669168-750175]
F16	chrXIV	784333	681812	86.93	Yes	[30413-96324]	[102628-379436]	[386765-519077]	[525096-561057]	[568996-606438]	[613239-731346](*CEN)	[739017-754288]
F16	chrXV	1091291	930488	85.26	Yes	[30029-31248]	[44093-104119]	[109765-117641]	[123650-170762]	[198587-594454](*CEN)	[600798-652952]	[681203-703419]	[710126-970162]	[976257-1060239]
F16	chrXVI	948066	558459	58.91	Yes	[45920-48995]	[67558-327362]	[372767-422802]	[428904-434432]	[443196-677944](*CEN)	[912246-917515]
F17	chrI	230218	111173	48.29	No	[30011-141184]
F17	chrII	813184	195961	24.1	No	[489898-494173]	[500677-573799]	[579644-698208]
F17	chrIII	316620	11981	3.78	No	[58761-63657]	[198944-201041]	[211348-212945]	[234912-237018]	[268780-270065]
F17	chrIV	1531933	835818	54.56	No	[30086-318012]	[569117-617842]	[623653-645050]	[652266-835244]	[922174-981112]	[993037-1022874]	[1036179-1095698]	[1101698-1155755]	[1165180-1206619]	[1213050-1264052]
F17	chrV	576874	199158	34.52	No	[30014-35048]	[194101-202470]	[268261-442710]	[451000-452821]	[460028-469513]
F17	chrVI	270161	0	0	No
F17	chrVII	1090940	535411	49.08	No	[30876-53377]	[58899-173498]	[330394-345984]	[351338-383584]	[676957-692248]	[697548-707182]	[712612-722086]	[729257-811099]	[823932-1058166]
F17	chrVIII	562643	282751	50.25	No	[142800-156276]	[166655-273523]	[280747-286830]	[296571-302636]	[309963-345374]	[350993-465841]
F17	chrIX	439888	216543	49.23	No	[37340-39104]	[59019-114969]	[122271-156304]	[162212-205198]	[210751-280877]	[333073-344757]
F17	chrX	745751	378602	50.77	No	[120868-124889]	[130587-137481]	[143824-197103]	[204279-246747]	[253909-274867]	[290031-311117]	[327851-427739]	[579361-709369]
F17	chrXI	666816	349571	52.42	No	[107762-112929]	[118487-158843]	[182516-326759]	[457702-565014]	[584156-636649]
F17	chrXII	1078177	133079	12.34	No	[216157-217796]	[294067-315424]	[320802-341904]	[365570-397468]	[403321-405362]	[413344-468386]
F17	chrXIII	924431	218203	23.6	No	[30303-49008]	[446574-479746]	[496955-637830]	[837270-862721]
F17	chrXIV	784333	104738	13.35	No	[149054-242759]	[572525-573972]	[598446-599727]	[646799-652846]	[752030-754288]
F17	chrXV	1091291	243269	22.29	No	[30029-31249]	[166516-212813]	[233394-236985]	[575617-577467]	[711590-714147]	[816857-908439]	[917889-938476]	[944058-945918]	[976528-979379]	[984840-1011045]	[1016351-1061020]
F17	chrXVI	948066	304088	32.07	No	[152392-280872]	[290164-311251]	[316644-397741]	[411837-433400]	[443716-445425]	[451151-472848]	[477982-503488]	[525725-528674]
F18	chrI	230218	152905	66.42	Yes	[30006-159894](*CEN)	[166221-180509]	[189876-198605]
F18	chrII	813184	609328	74.93	Yes	[36492-220863]	[226989-259561](*CEN)	[265710-540405]	[551855-582488]	[607804-635323]	[642355-701893]
F18	chrIII	316620	223290	70.52	Yes	[30004-82554]	[90780-261520](*CEN)
F18	chrIV	1531933	1175807	76.75	Yes	[30086-437126]	[443073-513651](*CEN)	[564865-645220]	[651672-658437]	[666159-871703]	[884472-981160]	[992706-1095515]	[1101779-1155755]	[1165119-1206699]	[1213399-1265921]	[1275982-1333932]
F18	chrV	576874	461237	79.95	Yes	[46348-441955](*CEN)	[449650-492293]	[498928-512534]	[523152-531300]	[536476-537709]
F18	chrVI	270161	182992	67.73	Yes	[30431-56662]	[76431-137472]	[144046-239766](*CEN)
F18	chrVII	1090940	462941	42.44	Yes	[237045-347134]	[355276-535135](*CEN)	[542099-561822]	[575255-608825]	[673619-707110]	[712564-796214]	[876343-878902]
F18	chrVIII	562643	472753	84.02	Yes	[30035-85374]	[92406-286916](*CEN)	[296571-519475]
F18	chrIX	439888	355825	80.89	Yes	[30066-57857]	[63495-205210]	[210959-370356](*CEN)	[377556-389444]	[394840-409874]
F18	chrX	745751	576935	77.36	Yes	[114133-196724]	[204120-340753]	[346120-472461](*CEN)	[484353-715723]
F18	chrXI	666816	471915	70.77	Yes	[164734-636649](*CEN)
F18	chrXII	1078177	228001	21.15	Yes	[35098-59908]	[68271-215016](*CEN)	[221313-224760]	[320280-321667]	[402455-451389]	[457804-460482]
F18	chrXIII	924431	652206	70.55	Yes	[68035-183879]	[190128-196315]	[202314-356775](*CEN)	[362956-372531]	[378680-637846]	[643735-644749]	[657557-755756]	[777532-785292]
F18	chrXIV	784333	611615	77.98	Yes	[30901-96181]	[102825-306711]	[363549-518938]	[525148-561996]	[568008-706118](*CEN)	[712658-723614]	[751070-752216]
F18	chrXV	1091291	535959	49.11	No	[30024-117509]	[123636-292412]	[300580-327845]	[333034-334449]	[339765-346506]	[351625-594454]	[777176-778624]
F18	chrXVI	948066	671561	70.83	Yes	[166873-279906]	[287207-378223]	[386909-435967]	[443264-750198](*CEN)	[755437-762631]	[779337-793926]	[814892-843881]	[857052-917800]
F19	chrI	230218	44330	19.26	No	[30164-36160]	[41271-46030]	[63385-70280]	[94863-96673]	[118723-133374]	[139049-149268]
F19	chrII	813184	598631	73.62	Yes	[35839-220064]	[227302-257162](*CEN)	[265576-524964]	[539530-541521]	[560024-581695]	[587279-610417]	[633636-635476]	[645632-648361]	[658596-662477]	[668585-690747]	[695858-712962]	[728370-744466]	[751319-752901]	[759735-772699]
F19	chrIII	316620	247740	78.25	Yes	[30013-82353]	[90780-286180](*CEN)
F19	chrIV	1531933	1312204	85.66	Yes	[30545-512720](*CEN)	[560449-645444]	[651528-871688]	[884248-981168]	[992662-1095022]	[1102958-1112508]	[1117736-1157271]	[1165439-1206028]	[1214903-1229881]	[1236152-1366750]	[1383504-1387436]	[1397565-1443536]	[1453261-1482924]	[1490594-1501372]
F19	chrV	576874	327197	56.72	Yes	[30121-350747](*CEN)	[419777-426348]
F19	chrVI	270161	202588	74.99	Yes	[30158-137634]	[144890-240002](*CEN)
F19	chrVII	1090940	942939	86.43	Yes	[31473-46197]	[52589-114272]	[120910-175590]	[181007-535135](*CEN)	[541754-561783]	[574724-707182]	[712564-811341]	[823350-959084]	[985380-1056106]
F19	chrVIII	562643	466110	82.84	Yes	[30017-85351]	[92406-286927](*CEN)	[296843-489580]	[496069-519587]
F19	chrIX	439888	368626	83.8	Yes	[30282-205198]	[210741-350262]	[355580-409769](*CEN)
F19	chrX	745751	591818	79.36	Yes	[30203-107944]	[113715-121782]	[131358-190443]	[204223-208283]	[213689-219575]	[226115-227682]	[233981-244249]	[278225-472246](*CEN)	[484451-715574]
F19	chrXI	666816	588447	88.25	Yes	[30052-129198]	[134468-153726]	[160854-285365]	[291117-636649](*CEN)
F19	chrXII	1078177	874081	81.07	Yes	[31341-330772](*CEN)	[335835-468312]	[491884-591042]	[599102-604879]	[613368-620961]	[645198-650327]	[656912-659769]	[667773-669043]	[674699-691397]	[696967-702022]	[708185-718923]	[724131-941140]	[947333-966833]	[990531-1019502]	[1025584-1048002]
F19	chrXIII	924431	483254	52.28	Yes	[30303-184162]	[190436-196246]	[202482-338549](*CEN)	[344475-356442]	[363595-372531]	[378680-495487]	[502860-550458]	[600729-602939]
F19	chrXIV	784333	678086	86.45	Yes	[30527-96228]	[111633-195358]	[208554-519077]	[525096-562026]	[568048-737670](*CEN)	[742703-754288]
F19	chrXV	1091291	1000624	91.69	Yes	[30029-117678]	[123650-594454](*CEN)	[600798-703091]	[710167-970266]	[977302-1057081]
F19	chrXVI	948066	750027	79.11	Yes	[30029-56219]	[63251-435866]	[443170-685648](*CEN)	[714703-789352]	[818544-831235]	[837622-844028]	[857657-872655]
F21	chrI	230218	6027	2.62	No	[47015-53042]
F21	chrII	813184	1545	0.19	No	[464160-465705]
F21	chrIII	316620	76297	24.1	No	[56674-82554]	[91426-95697]	[168411-207086]	[233556-241027]
F21	chrIV	1531933	98879	6.45	No	[561566-631075]	[699534-701064]	[757478-759692]	[848338-851208]	[858718-871819]	[884482-892704]	[1154405-1155838]
F21	chrV	576874	88771	15.39	No	[82432-85438]	[104269-133686]	[142559-145503]	[156160-157238]	[347367-367186]	[374562-407069]
F21	chrVI	270161	30461	11.28	No	[198467-201959]	[207335-217578]	[223290-240016]
F21	chrVII	1090940	80043	7.34	No	[372631-377581]	[609250-611970]	[648288-670886]	[677483-706580]	[713587-731316]	[738119-741068]
F21	chrVIII	562643	132966	23.63	No	[145768-151022]	[158904-176714]	[182493-191691]	[225467-229142]	[234310-239430]	[422328-478558]	[483796-519475]
F21	chrIX	439888	33906	7.71	No	[189202-205213]	[210864-228759]
F21	chrX	745751	123379	16.54	No	[57398-61001]	[153236-196889]	[204403-259190]	[268072-276135]	[281289-294562]
F21	chrXI	666816	49596	7.44	No	[142517-144844]	[331588-362171]	[613981-630667]
F21	chrXII	1078177	77944	7.23	No	[95674-97171]	[158132-159591]	[260220-278390]	[339496-352615]	[357723-359136]	[364406-393632]	[455632-468692]
F21	chrXIII	924431	256593	27.76	No	[211916-243056]	[444629-474938]	[480327-495175]	[500738-511256]	[723996-893774]
F21	chrXIV	784333	172144	21.95	No	[368391-437599]	[539903-550580]	[558289-561103]	[568996-573972]	[579044-591136]	[596487-602287]	[653525-718678]	[751313-752737]
F21	chrXV	1091291	259856	23.81	No	[30270-37054]	[43777-53421]	[414331-468739]	[482929-494161]	[663432-703419]	[710172-833472]	[906511-921012]
F21	chrXVI	948066	0	0	No
F23	chrI	230218	55025	23.9	Yes	[127572-159894](*CEN)	[166429-180509]	[189876-198499]
F23	chrII	813184	423656	52.1	Yes	[36492-202586]	[226989-259561](*CEN)	[265710-490700]
F23	chrIII	316620	248381	78.45	Yes	[30004-82554]	[90780-286611](*CEN)
F23	chrIV	1531933	1174122	76.64	Yes	[30086-52421]	[60597-513651](*CEN)	[560536-645220]	[651528-871703]	[885302-980810]	[992662-1095674]	[1102358-1155755]	[1165163-1206133]	[1213399-1314386]
F23	chrV	576874	478475	82.94	Yes	[30156-438396](*CEN)	[469975-492293]	[498849-546766]
F23	chrVI	270161	173896	64.37	Yes	[30431-43485]	[52648-56662]	[73375-136273]	[146049-239979](*CEN)
F23	chrVII	1090940	797331	73.09	Yes	[224869-535135](*CEN)	[541808-561784]	[575255-706912]	[712564-810773]	[823409-1060632]
F23	chrVIII	562643	351519	62.48	Yes	[30035-85374]	[92406-168303](*CEN)	[176480-182378]	[296571-365424]	[373943-519475]
F23	chrIX	439888	57875	13.16	Yes	[37340-39076]	[334384-384724](*CEN)	[394840-400639]
F23	chrX	745751	644297	86.4	Yes	[30010-48559]	[54948-105262]	[120823-196502]	[204279-472461](*CEN)	[484150-715723]
F23	chrXI	666816	599694	89.93	Yes	[31821-287073]	[292183-636625](*CEN)
F23	chrXII	1078177	406551	37.71	Yes	[30008-133171]	[138590-236662](*CEN)	[262996-468312]
F23	chrXIII	924431	839043	90.76	Yes	[30303-183879]	[190128-196007]	[202359-356775](*CEN)	[362956-372531]	[378680-894277]
F23	chrXIV	784333	704521	89.82	Yes	[30901-96181]	[102825-518938]	[525148-561996]	[568008-754288](*CEN)
F23	chrXV	1091291	893308	81.86	Yes	[104495-115244]	[146194-594454](*CEN)	[600757-703419]	[710172-970270]	[976404-1011822]	[1020911-1057032]
F23	chrXVI	948066	837610	88.35	Yes	[30712-56258]	[63251-381339]	[387281-435967]	[443264-636537](*CEN)	[645683-804108]	[811037-843881]	[857052-917800]
F25	chrI	230218	0	0	No
F25	chrII	813184	6742	0.83	No	[71108-76179]	[464034-465705]
F25	chrIII	316620	6042	1.91	No	[199741-204429]	[268711-270065]
F25	chrIV	1531933	2047	0.13	No	[757671-759718]
F25	chrV	576874	0	0	No
F25	chrVI	270161	4255	1.57	No	[92446-96701]
F25	chrVII	1090940	1011	0.09	No	[763960-764971]
F25	chrVIII	562643	1350	0.24	No	[193096-194446]
F25	chrIX	439888	0	0	No
F25	chrX	745751	2218	0.3	No	[712995-715213]
F25	chrXI	666816	4514	0.68	No	[142382-144916]	[337518-339498]
F25	chrXII	1078177	1224	0.11	No	[95935-97159]
F25	chrXIII	924431	2286	0.25	No	[600653-602939]
F25	chrXIV	784333	6402	0.82	No	[567994-570367]	[598258-602287]
F25	chrXV	1091291	2934	0.27	No	[344856-346509]	[576228-577509]
F25	chrXVI	948066	10789	1.14	No	[193935-197765]	[526866-528975]	[696364-701214]
F26	chrI	230218	0	0	No
F26	chrII	813184	0	0	No
F26	chrIII	316620	1174	0.37	No	[268891-270065]
F26	chrIV	1531933	3437	0.22	No	[757671-759686]	[1154392-1155814]
F26	chrV	576874	0	0	No
F26	chrVI	270161	0	0	No
F26	chrVII	1090940	1199	0.11	No	[402531-403730]
F26	chrVIII	562643	1281	0.23	No	[193096-194377]
F26	chrIX	439888	0	0	No
F26	chrX	745751	1273	0.17	No	[713988-715261]
F26	chrXI	666816	0	0	No
F26	chrXII	1078177	1224	0.11	No	[95935-97159]
F26	chrXIII	924431	0	0	No
F26	chrXIV	784333	0	0	No
F26	chrXV	1091291	1653	0.15	No	[344856-346509]
F26	chrXVI	948066	3761	0.4	No	[193998-197759]
F29	chrI	230218	1131	0.49	No	[178630-179761]
F29	chrII	813184	346953	42.67	Yes	[109925-114787]	[120041-152423]	[159397-196066]	[203084-206394]	[212438-220779]	[227179-250196](*CEN)	[265808-268462]	[433006-435367]	[490619-517917]	[523874-616542]	[623656-628547]	[642728-690788]	[709355-716793]	[723097-762430]	[769076-782745]
F29	chrIII	316620	93367	29.49	No	[94490-97369]	[125300-142326]	[154645-194051]	[217562-237037]	[244235-258816]
F29	chrIV	1531933	266032	17.37	No	[33805-38261]	[57964-114334]	[125098-130736]	[144916-171817]	[178903-185517]	[350863-362270]	[370346-374392]	[387474-422182]	[432644-446662]	[451867-453214]	[458419-512507]	[573750-616380]	[757671-759686]	[1243511-1245305]
F29	chrV	576874	24065	4.17	No	[92102-112967]	[458677-461877]
F29	chrVI	270161	33448	12.38	No	[49672-66307]	[74684-83900]	[92473-98867]	[116335-117538]
F29	chrVII	1090940	379604	34.8	Yes	[33406-159156]	[164285-248302]	[261465-266744]	[330894-332563]	[385618-396018]	[402454-403770]	[451621-455396]	[495828-531248](*CEN)	[603063-618172]	[623444-670378]	[763960-764971]	[881718-885064]	[890611-907349]	[912952-931084]	[936570-947278]
F29	chrVIII	562643	114502	20.35	Yes	[49368-83933]	[97127-112333](*CEN)	[121789-135485]	[144910-187298]	[192808-197020]	[461724-466159]
F29	chrIX	439888	0	0	No
F29	chrX	745751	58877	7.89	No	[559763-563373]	[574769-603709]	[608804-617474]	[626887-639333]	[709414-714625]
F29	chrXI	666816	278944	41.83	Yes	[30016-38345]	[46383-94388]	[110460-148887]	[154015-172439]	[183958-223465]	[253644-284961]	[401890-452078](*CEN)	[558758-592294]	[614238-616188]	[626020-635281]
F29	chrXII	1078177	90502	8.39	No	[43069-60427]	[95935-97171]	[293181-336324]	[346608-375373]
F29	chrXIII	924431	101569	10.99	No	[103387-108366]	[117542-131290]	[137409-139807]	[152268-165502]	[431950-438807]	[445284-464976]	[472267-474681]	[480813-484290]	[510236-511800]	[521933-526726]	[532222-554447]	[572476-576424]	[600699-602939]
F29	chrXIV	784333	131425	16.76	Yes	[36502-42795]	[49011-75859]	[80983-90475]	[137920-146701]	[327218-328400]	[539366-546371]	[556525-558849]	[567994-573972]	[590462-631163](*CEN)	[687513-707773]	[751090-753651]
F29	chrXV	1091291	284944	26.11	No	[262397-278901]	[345000-346972]	[357905-379766]	[385213-498104]	[507615-535297]	[563862-566905]	[574209-579592]	[639303-645667]	[657777-666218]	[777311-779902]	[785377-789667]	[795366-797441]	[813043-836695]	[876828-882429]	[936895-938572]	[945546-947691]	[954679-970270]	[977770-979583]	[987490-1008858]
F29	chrXVI	948066	106611	11.25	No	[98704-109611]	[156036-213675]	[502441-526866]	[567707-571736]	[589299-594060]	[696364-701214]
F30	chrI	230218	0	0	No
F30	chrII	813184	1557	0.19	No	[464148-465705]
F30	chrIII	316620	2181	0.69	No	[198944-201125]
F30	chrIV	1531933	3414	0.22	No	[757700-759662]	[1154405-1155857]
F30	chrV	576874	0	0	No
F30	chrVI	270161	0	0	No
F30	chrVII	1090940	0	0	No
F30	chrVIII	562643	0	0	No
F30	chrIX	439888	3349	0.76	No	[245595-248944]
F30	chrX	745751	0	0	No
F30	chrXI	666816	6929	1.04	No	[64044-68375]	[142325-144923]
F30	chrXII	1078177	3082	0.29	No	[95935-97147]	[215940-217810]
F30	chrXIII	924431	2321	0.25	No	[600654-602975]
F30	chrXIV	784333	7456	0.95	No	[570307-573939]	[598433-602257]
F30	chrXV	1091291	2786	0.26	No	[30029-31211]	[344882-346486]
F30	chrXVI	948066	0	0	No
F31	chrI	230218	0	0	No
F31	chrII	813184	13886	1.71	No	[101815-113368]	[270456-272789]
F31	chrIII	316620	156427	49.41	No	[42612-48886]	[59304-62004]	[68830-81169]	[93242-96091]	[102630-109851]	[115247-144591]	[154234-198693]	[205117-228138]	[233398-252212]	[260659-270065]
F31	chrIV	1531933	2026	0.13	No	[757688-759714]
F31	chrV	576874	0	0	No
F31	chrVI	270161	0	0	No
F31	chrVII	1090940	146849	13.46	No	[32074-33408]	[44535-65965]	[72023-75962]	[87015-94815]	[108724-166639]	[177776-199926]	[401400-404173]	[417429-421538]	[434157-450373]	[455789-464972]
F31	chrVIII	562643	1374	0.24	No	[193003-194377]
F31	chrIX	439888	0	0	No
F31	chrX	745751	204206	27.38	No	[30834-60089]	[67093-82234]	[88552-95292]	[103352-115914]	[120971-145771]	[151246-158376]	[209343-212355]	[219319-222973]	[233921-258457]	[265778-277224]	[283311-321431]	[574689-602499]
F31	chrXI	666816	2534	0.38	No	[142382-144916]
F31	chrXII	1078177	1173	0.11	No	[95935-97108]
F31	chrXIII	924431	107120	11.59	No	[35191-61300]	[96961-147087]	[153969-162797]	[178866-184115]	[202359-219167]
F31	chrXIV	784333	16955	2.16	No	[569965-575575]	[720135-723686]	[730985-734998]	[744300-745347]	[751385-754119]
F31	chrXV	1091291	29915	2.74	No	[450318-458392]	[470226-480554]	[506003-517516]
F31	chrXVI	948066	169321	17.86	No	[48449-54281]	[74366-87025]	[104404-110193]	[116396-118292]	[126479-137041]	[142566-182299]	[193987-206694]	[227746-231013]	[238541-241737]	[250849-261481]	[273632-289503]	[296034-313960]	[335017-350461]	[356383-370190]
F32	chrI	230218	146007	63.42	Yes	[30805-70115]	[75636-159894](*CEN)	[166820-180509]	[189855-198605]
F32	chrII	813184	722616	88.86	Yes	[35816-220064]	[228142-256941](*CEN)	[265775-775344]
F32	chrIII	316620	247600	78.2	Yes	[30013-82353]	[90920-286180](*CEN)
F32	chrIV	1531933	1325166	86.5	Yes	[30468-512478](*CEN)	[560449-645268]	[652069-871703]	[885038-981168]	[992706-1061634]	[1066882-1093107]	[1102023-1116982]	[1124074-1155661]	[1166853-1206028]	[1216252-1219871]	[1225730-1311839]	[1318030-1370720]	[1377324-1381685]	[1386920-1501840]
F32	chrV	576874	503295	87.25	Yes	[30664-443323](*CEN)	[449685-492293]	[498517-546545]
F32	chrVI	270161	203228	75.22	Yes	[30431-137634]	[143977-240002](*CEN)
F32	chrVII	1090940	972175	89.11	Yes	[30029-535135](*CEN)	[541754-561783]	[574724-599515]	[604722-630955]	[637458-707080]	[712739-811341]	[823350-1048578]	[1054971-1057535]
F32	chrVIII	562643	449606	79.91	Yes	[30151-84962]	[92149-286927](*CEN)	[296649-441833]	[464754-519587]
F32	chrIX	439888	373144	84.83	Yes	[31151-205198]	[210741-409838](*CEN)
F32	chrX	745751	660716	88.6	Yes	[30010-109254]	[114588-196724]	[204132-472246](*CEN)	[484352-715574]
F32	chrXI	666816	504316	75.63	Yes	[31045-32204]	[40080-250081]	[256761-284721]	[292739-557935](*CEN)
F32	chrXII	1078177	555913	51.56	Yes	[30995-50531]	[56365-320834](*CEN)	[328302-332198]	[337500-341005]	[350783-356631]	[367138-445516]	[490584-592223]	[599102-650753]	[656843-683834]
F32	chrXIII	924431	836838	90.52	Yes	[30303-183901]	[191291-196246]	[202482-356442](*CEN)	[363801-372531]	[378680-894275]
F32	chrXIV	784333	705434	89.94	Yes	[30413-96228]	[102628-519077]	[525096-562026]	[568048-754288](*CEN)
F32	chrXV	1091291	975909	89.43	Yes	[30029-32058]	[41396-49403]	[54678-117153]	[125062-135875]	[141311-594454](*CEN)	[600798-620881]	[627476-702764]	[710181-970270]	[976257-1060239]
F32	chrXVI	948066	808314	85.26	Yes	[34547-56219]	[63210-84945]	[90265-106464]	[120257-436032]	[443164-804108](*CEN)	[811037-844284]	[856887-877205]	[889084-898411]	[904685-913782]
F33	chrI	230218	151489	65.8	Yes	[30352-160056](*CEN)	[166429-180509]	[189855-197560]
F33	chrII	813184	729227	89.68	Yes	[36492-220859]	[227302-258385](*CEN)	[266753-780530]
F33	chrIII	316620	246751	77.93	Yes	[30103-82554]	[90780-285080](*CEN)
F33	chrIV	1531933	1357747	88.63	Yes	[30902-428861]	[435238-512720](*CEN)	[560137-644532]	[653143-870758]	[885302-981168]	[992912-1095022]	[1103152-1155910]	[1165180-1206699]	[1213399-1501442]
F33	chrV	576874	493296	85.51	Yes	[30664-443089](*CEN)	[450290-477563]	[485875-491556]	[498849-546766]
F33	chrVI	270161	201263	74.5	Yes	[30312-137634]	[144890-238831](*CEN)
F33	chrVII	1090940	945915	86.71	Yes	[30029-241602]	[275109-535018](*CEN)	[541816-561784]	[575640-707026]	[712615-750612]	[757351-811341]	[823409-1036371]	[1042137-1060267]
F33	chrVIII	562643	472468	83.97	Yes	[30017-85303]	[92406-286572](*CEN)	[296571-519587]
F33	chrIX	439888	373673	84.95	Yes	[30416-205210]	[210959-409838](*CEN)
F33	chrX	745751	653562	87.64	Yes	[30010-36870]	[43052-195982]	[204126-472246](*CEN)	[484211-691149]	[696964-715678]
F33	chrXI	666816	606633	90.97	Yes	[30016-636649](*CEN)
F33	chrXII	1078177	883326	81.93	Yes	[30087-468176](*CEN)	[507468-521777]	[536931-544669]	[555688-592578]	[599986-650753]	[656843-809476]	[816749-922499]	[928569-934636]	[950470-976087]	[981911-992335]	[1002952-1004315]	[1013421-1047100]
F33	chrXIII	924431	831187	89.91	Yes	[30379-184162]	[190128-195661]	[203209-356442](*CEN)	[363001-372531]	[379439-624949]	[630176-893774]
F33	chrXIV	784333	698812	89.1	Yes	[30413-96345]	[102628-518602]	[525379-561600]	[568009-737670](*CEN)	[742703-753727]
F33	chrXV	1091291	992812	90.98	Yes	[30029-56604]	[62291-115269]	[124708-594454](*CEN)	[600757-703419]	[710305-970270]	[976257-1057143]
F33	chrXVI	948066	812224	85.67	Yes	[30029-55362]	[65735-436032]	[443164-646885](*CEN)	[654067-677944]	[693912-696364]	[708078-804258]	[814403-844244]	[857345-917868]
F34	chrI	230218	152989	66.45	Yes	[30006-160056](*CEN)	[166221-180431]	[189876-198605]
F34	chrII	813184	732578	90.09	Yes	[36389-220859]	[228148-259397](*CEN)	[265775-782634]
F34	chrIII	316620	246456	77.84	Yes	[30013-82554]	[91002-284917](*CEN)
F34	chrIV	1531933	1362563	88.94	Yes	[30468-312488]	[317492-512478](*CEN)	[560449-645500]	[651528-871806]	[884248-981168]	[992912-1095542]	[1102257-1157271]	[1165119-1206028]	[1217085-1501840]
F34	chrV	576874	503905	87.35	Yes	[30054-443323](*CEN)	[449685-492293]	[498517-546545]
F34	chrVI	270161	202612	75	Yes	[30108-137592]	[144851-239979](*CEN)
F34	chrVII	1090940	992310	90.96	Yes	[30045-534914](*CEN)	[542283-561585]	[574931-707182]	[712564-811341]	[823409-1060520]
F34	chrVIII	562643	468174	83.21	Yes	[30017-83530]	[95092-286927](*CEN)	[296649-519475]
F34	chrIX	439888	363104	82.54	Yes	[30075-205192]	[210864-296453]	[301883-388886](*CEN)	[394443-409838]
F34	chrX	745751	666418	89.36	Yes	[30010-197074]	[204181-472296](*CEN)	[484353-715592]
F34	chrXI	666816	606633	90.97	Yes	[30016-636649](*CEN)
F34	chrXII	1078177	953402	88.43	Yes	[30012-215016](*CEN)	[221292-451751]	[457804-460888]	[466941-468686]	[490570-592686]	[599143-650767]	[656770-941048]	[947200-976210]	[981920-1048002]
F34	chrXIII	924431	838806	90.74	Yes	[30303-184141]	[190128-196123]	[202482-356924](*CEN)	[363595-372531]	[378680-894275]
F34	chrXIV	784333	704112	89.77	Yes	[31190-96324]	[102624-519077]	[525096-561446]	[568113-754288](*CEN)
F34	chrXV	1091291	1005042	92.1	Yes	[30029-117689]	[123705-594499](*CEN)	[600798-703419]	[710181-970270]	[976257-1060135]
F34	chrXVI	948066	854109	90.09	Yes	[30033-56156]	[63251-435711]	[443226-804481](*CEN)	[810641-844284]	[856887-917515]
F35	chrI	230218	85871	37.3	Yes	[80069-160056](*CEN)	[166221-167613]	[175989-180481]
F35	chrII	813184	107328	13.2	No	[126287-146366]	[390514-395485]	[665118-698284]	[717374-766486]
F35	chrIII	316620	174455	55.1	Yes	[64712-81529]	[90989-116658](*CEN)	[121843-155959]	[188758-286611]
F35	chrIV	1531933	594712	38.82	Yes	[30326-65934]	[72404-141038]	[154474-167697]	[172823-177399]	[183712-232642]	[245359-410851]	[416389-452705](*CEN)	[463970-482653]	[501188-513604]	[601053-644532]	[651528-663275]	[757844-759116]	[832844-835710]	[859709-871806]	[884248-980920]	[992881-1014149]	[1154405-1155838]
F35	chrV	576874	234973	40.73	No	[122452-124044]	[160729-190997]	[274392-280826]	[288752-410808]	[423168-435844]	[450140-452641]	[468307-491806]	[499808-523094]	[528507-535198]	[540751-546721]
F35	chrVI	270161	180761	66.91	Yes	[34667-119185]	[133936-136585]	[146172-239766](*CEN)
F35	chrVII	1090940	464160	42.55	No	[374790-378040]	[442196-452776]	[530010-535135]	[541808-561783]	[574724-707182]	[712615-811341]	[823409-836118]	[845893-865858]	[876556-925313]	[948145-1060760]
F35	chrVIII	562643	0	0	No
F35	chrIX	439888	85053	19.34	Yes	[37340-39104]	[242410-254503]	[266803-293245]	[339590-384344](*CEN)
F35	chrX	745751	147906	19.83	No	[32605-71322]	[92203-98930]	[253125-342013]	[566045-572204]	[708177-715592]
F35	chrXI	666816	144447	21.66	Yes	[142535-144919]	[326243-359439]	[365138-464972](*CEN)	[519811-523807]	[608612-613649]
F35	chrXII	1078177	260142	24.13	Yes	[65100-74048]	[96028-97234]	[103655-224139](*CEN)	[230946-259210]	[326981-424138]	[507468-511551]
F35	chrXIII	924431	521676	56.43	Yes	[50109-108675]	[118852-122718]	[213469-303138](*CEN)	[510091-866614]	[873896-875064]	[882391-894275]
F35	chrXIV	784333	170163	21.7	Yes	[314979-352369]	[403524-409919]	[534639-553207]	[570276-573662]	[598567-697132](*CEN)	[732035-734975]	[750014-752933]
F35	chrXV	1091291	780647	71.53	Yes	[30089-102282]	[107825-115281]	[125273-177090]	[188733-215715]	[252370-352379](*CEN)	[384719-403773]	[416920-495786]	[550436-586345]	[600757-642679]	[648663-649918]	[655197-703417]	[710122-970270]	[976385-1013201]
F35	chrXVI	948066	200410	21.14	No	[488054-490778]	[523802-526866]	[686122-775179]	[783424-804427]	[816574-843941]	[860320-917515]
F36	chrI	230218	153226	66.56	Yes	[30091-159993](*CEN)	[166181-180509]	[189855-198851]
F36	chrII	813184	656840	80.77	Yes	[36362-220790]	[226989-258574](*CEN)	[265576-408830]	[415213-652686]	[667253-675380]	[680446-688371]	[696541-707354]	[714235-726911]	[731983-742394]	[748042-758190]
F36	chrIII	316620	109331	34.53	Yes	[30013-82072]	[93091-146949](*CEN)	[198829-201065]	[268887-270065]
F36	chrIV	1531933	1088638	71.06	Yes	[31098-160591]	[166676-178357]	[184613-259030]	[264432-306517]	[316571-332944]	[339421-346558]	[351753-363624]	[369211-380454]	[392207-395957]	[406220-482388](*CEN)	[487480-489262]	[496405-512720]	[560449-562513]	[570926-580561]	[590548-644076]	[657908-697760]	[702978-712536]	[717617-729988]	[742882-770153]	[939227-981160]	[992912-1095758]	[1101698-1158961]	[1165180-1206699]	[1213399-1501882]
F36	chrV	576874	498774	86.46	Yes	[30054-395507](*CEN)	[400869-443322]	[449685-492293]	[498506-546766]
F36	chrVI	270161	202467	74.94	Yes	[30887-137634]	[144046-239766](*CEN)
F36	chrVII	1090940	908660	83.29	Yes	[30045-62492]	[80875-255210]	[267906-286921]	[306913-457034]	[466550-535018](*CEN)	[541808-561783]	[574716-707182]	[712564-811341]	[823388-920238]	[938217-1015634]	[1021772-1060561]
F36	chrVIII	562643	240839	42.8	Yes	[30017-84491]	[95242-194446](*CEN)	[201744-285301]	[301325-304929]
F36	chrIX	439888	147506	33.53	Yes	[251208-272672]	[283346-409388](*CEN)
F36	chrX	745751	635621	85.23	Yes	[30949-148333]	[153425-167529]	[181446-197018]	[204142-472246](*CEN)	[484372-629183]	[639584-715230]
F36	chrXI	666816	554380	83.14	Yes	[30125-32956]	[48727-55108]	[60356-99404]	[105182-110748]	[117695-119888]	[125933-152379]	[164734-636649](*CEN)
F36	chrXII	1078177	665860	61.76	Yes	[30008-215016](*CEN)	[221313-261786]	[271015-378644]	[383792-421733]	[443270-451584]	[497896-513101]	[524018-592686]	[599206-605256]	[612414-618314]	[623690-650767]	[656770-666935]	[709138-862568]
F36	chrXIII	924431	539437	58.35	Yes	[44254-103490]	[111621-184162]	[190128-196181]	[202504-209840]	[215407-353486](*CEN)	[365277-372042]	[382345-453998]	[461704-465619]	[483985-655084]	[666742-669502]
F36	chrXIV	784333	641969	81.85	Yes	[30049-93082]	[102581-120512]	[128804-130488]	[136783-140062]	[166393-179516]	[184736-510653]	[531280-562022]	[568028-754288](*CEN)
F36	chrXV	1091291	483223	44.28	Yes	[30179-117509]	[123636-331895](*CEN)	[340969-345046]	[353185-372965]	[383370-404582]	[433973-441794]	[448753-564872]	[575856-594481]
F36	chrXVI	948066	0	0	No
F37	chrI	230218	138917	60.34	Yes	[30006-91110]	[97802-103307]	[109720-160056](*CEN)	[166209-180509]	[190933-198605]
F37	chrII	813184	610654	75.09	Yes	[36492-100413]	[116939-220859]	[227195-259561](*CEN)	[265831-274509]	[288273-586072]	[591159-685018]	[693204-703315]
F37	chrIII	316620	248232	78.4	Yes	[30013-82554]	[90920-286611](*CEN)
F37	chrIV	1531933	1106924	72.26	Yes	[79219-136896]	[143326-180382]	[186274-512720](*CEN)	[562925-645233]	[653143-661566]	[667576-870917]	[887704-980810]	[992706-995671]	[1000829-1095645]	[1102382-1155838]	[1165180-1206028]	[1216318-1261777]	[1273219-1329057]	[1337050-1342235]
F37	chrV	576874	299418	51.9	Yes	[30054-265216](*CEN)	[302233-308601]	[461877-464736]	[483790-492240]	[499353-545932]
F37	chrVI	270161	197479	73.1	Yes	[30108-41500]	[47331-137485]	[144046-239979](*CEN)
F37	chrVII	1090940	732743	67.17	Yes	[179592-182617]	[188702-534842](*CEN)	[543481-561585]	[575122-706912]	[712564-753925]	[759297-773121]	[779910-811341]	[823433-970501]
F37	chrVIII	562643	348058	61.86	Yes	[30589-85380]	[92455-175491](*CEN)	[185554-286927]	[296794-381183]	[389051-413520]
F37	chrIX	439888	331775	75.42	Yes	[30066-75678]	[83017-135454]	[143178-183130]	[188817-194961]	[200234-205210]	[210751-294090]	[302936-388520](*CEN)	[395563-409294]
F37	chrX	745751	650759	87.26	Yes	[30160-165127]	[170274-196724]	[204120-368103]	[378006-472246](*CEN)	[484352-715471]
F37	chrXI	666816	399883	59.97	Yes	[31001-51472]	[96284-447771](*CEN)	[454121-477243]	[503165-507968]
F37	chrXII	1078177	391418	36.3	Yes	[30375-214963](*CEN)	[221372-270995]	[287935-377350]	[383792-451584]
F37	chrXIII	924431	817242	88.4	Yes	[30303-183880]	[190298-196246]	[202404-356775](*CEN)	[362969-372531]	[378680-472657]	[483985-499353]	[509116-893555]
F37	chrXIV	784333	577303	73.6	Yes	[33258-96324]	[102624-230599]	[236473-473884]	[481060-500597]	[515262-519077]	[525096-558310]	[570342-585226]	[598258-631841](*CEN)	[677660-689693]	[715455-720393]	[727231-754078]
F37	chrXV	1091291	751935	68.9	Yes	[30029-31232]	[111032-115164]	[183493-212156]	[218996-594278](*CEN)	[600757-703404]	[710583-751337]	[757394-785546]	[808878-969448]	[1028942-1039474]
F37	chrXVI	948066	826645	87.19	Yes	[30509-56220]	[63251-135362]	[140784-434217]	[445485-454319]	[469379-804108](*CEN)	[811578-844071]	[857667-917001]
F38	chrI	230218	146578	63.67	Yes	[30006-75277]	[81604-159894](*CEN)	[166221-180509]	[189876-198605]
F38	chrII	813184	727706	89.49	Yes	[36492-220863]	[226989-259561](*CEN)	[265710-774509]	[780419-782383]
F38	chrIII	316620	219412	69.3	Yes	[30004-82554]	[90780-227917](*CEN)	[233756-239437]	[246755-247917]	[253828-272243]	[279010-283477]
F38	chrIV	1531933	1180369	77.05	Yes	[31112-513651](*CEN)	[560536-644760]	[652321-871703]	[885302-981160]	[992662-1095674]	[1102358-1155755]	[1165163-1206133]	[1213399-1314386]
F38	chrV	576874	365209	63.31	Yes	[30156-300560](*CEN)	[314589-409394]
F38	chrVI	270161	180820	66.93	Yes	[30312-56662]	[76431-137472]	[146049-239478](*CEN)
F38	chrVII	1090940	752005	68.93	Yes	[30029-535135](*CEN)	[541808-561822]	[575255-706912]	[712564-796214]	[802777-810773]	[830666-831890]	[876343-878701]
F38	chrVIII	562643	461755	82.07	Yes	[30151-85374]	[92406-161504](*CEN)	[166839-286927]	[296571-365424]	[370564-519057]
F38	chrIX	439888	287950	65.46	Yes	[37340-39041]	[91579-205210]	[210959-240079]	[251065-379529](*CEN)	[394840-409874]
F38	chrX	745751	588762	78.95	Yes	[30010-105262]	[120796-196502]	[204279-409102]	[414544-471997](*CEN)	[484150-659678]
F38	chrXI	666816	604828	90.7	Yes	[31821-636649](*CEN)
F38	chrXII	1078177	423061	39.24	Yes	[30008-451687](*CEN)	[459442-460824]
F38	chrXIII	924431	824192	89.16	Yes	[30303-184141]	[190128-196315]	[202236-356775](*CEN)	[362956-372531]	[378680-748055]	[757882-785292]	[791009-894277]
F38	chrXIV	784333	614519	78.35	Yes	[30901-39409]	[49466-55969]	[68040-96181]	[102825-109914]	[120964-306711]	[363549-518938]	[525148-561996]	[567994-754288](*CEN)
F38	chrXV	1091291	643684	58.98	Yes	[30024-42291]	[173391-206421]	[215808-310070]	[315481-594452](*CEN)	[600757-703419]	[710172-832664]
F38	chrXVI	948066	818247	86.31	Yes	[30712-56258]	[63251-435757]	[443586-447471]	[452569-637526](*CEN)	[666054-804108]	[811037-843881]	[857345-917800]
F39	chrI	230218	0	0	No
F39	chrII	813184	1668	0.21	No	[464046-465714]
F39	chrIII	316620	0	0	No
F39	chrIV	1531933	3305	0.22	No	[757814-759716]	[1154411-1155814]
F39	chrV	576874	0	0	No
F39	chrVI	270161	7434	2.75	No	[87966-92439]	[158793-161754]
F39	chrVII	1090940	3895	0.36	No	[156138-158952]	[763924-765005]
F39	chrVIII	562643	2439	0.43	No	[389512-391951]
F39	chrIX	439888	1892	0.43	No	[37251-39143]
F39	chrX	745751	0	0	No
F39	chrXI	666816	0	0	No
F39	chrXII	1078177	3128	0.29	No	[95935-97159]	[218653-220557]
F39	chrXIII	924431	0	0	No
F39	chrXIV	784333	2376	0.3	No	[750914-753290]
F39	chrXV	1091291	9582	0.88	No	[30617-38572]	[344865-346492]
F39	chrXVI	948066	0	0	No
F4	chrI	230218	0	0	No
F4	chrII	813184	0	0	No
F4	chrIII	316620	0	0	No
F4	chrIV	1531933	2023	0.13	No	[757602-759625]
F4	chrV	576874	0	0	No
F4	chrVI	270161	0	0	No
F4	chrVII	1090940	0	0	No
F4	chrVIII	562643	0	0	No
F4	chrIX	439888	0	0	No
F4	chrX	745751	0	0	No
F4	chrXI	666816	0	0	No
F4	chrXII	1078177	1236	0.11	No	[95935-97171]
F4	chrXIII	924431	2210	0.24	No	[600729-602939]
F4	chrXIV	784333	4272	0.54	No	[571754-574012]	[598615-600629]
F4	chrXV	1091291	5550	0.51	No	[30029-31259]	[110844-115164]
F4	chrXVI	948066	0	0	No
F40	chrI	230218	144821	62.91	Yes	[31018-153182](*CEN)	[166369-180481]	[190189-198734]
F40	chrII	813184	693572	85.29	Yes	[36262-104848]	[115774-220790]	[227201-258667](*CEN)	[266330-277912]	[283729-412642]	[426865-626629]	[633855-782100]
F40	chrIII	316620	244768	77.31	Yes	[30865-82554]	[90807-283886](*CEN)
F40	chrIV	1531933	1256109	82	Yes	[30086-462088](*CEN)	[469779-485723]	[491790-513608]	[560449-644622]	[651528-796175]	[802129-870699]	[884340-895044]	[901107-981112]	[992912-1022417]	[1036067-1060010]	[1065086-1082851]	[1142622-1157271]	[1171430-1193546]	[1201621-1206187]	[1216180-1501882]
F40	chrV	576874	490076	84.95	Yes	[30664-280968](*CEN)	[286762-443323]	[449685-471259]	[476809-492293]	[498872-545025]
F40	chrVI	270161	202271	74.87	Yes	[30312-137592]	[144851-239842](*CEN)
F40	chrVII	1090940	961739	88.16	Yes	[33441-35543]	[41268-149109]	[154421-328226]	[334704-535135](*CEN)	[541808-561645]	[574724-707182]	[712615-759633]	[764662-811341]	[823409-909046]	[914517-1060448]
F40	chrVIII	562643	194872	34.64	Yes	[30035-85226]	[92149-231830](*CEN)
F40	chrIX	439888	361074	82.08	Yes	[30915-205192]	[211142-341700]	[353530-409769](*CEN)
F40	chrX	745751	634965	85.14	Yes	[30134-197074]	[204279-365554]	[390894-472296](*CEN)	[484353-672768]	[678208-715141]
F40	chrXI	666816	580127	87	Yes	[30016-231065]	[257708-636786](*CEN)
F40	chrXII	1078177	891701	82.7	Yes	[30012-203461](*CEN)	[208941-275287]	[292312-367056]	[382560-423854]	[430049-434603]	[443030-450246]	[490464-593087]	[601307-650327]	[656912-667459]	[673373-941140]	[947200-976087]	[981833-1047087]
F40	chrXIII	924431	838814	90.74	Yes	[30303-184141]	[190128-196246]	[202482-356924](*CEN)	[362933-372322]	[379248-894275]
F40	chrXIV	784333	662358	84.45	Yes	[30032-86042]	[93163-96324]	[102578-268752]	[293080-310935]	[316109-519077]	[525249-561560]	[568008-669967](*CEN)	[676368-754288]
F40	chrXV	1091291	967998	88.7	Yes	[30179-80920]	[86817-117689]	[123705-532997](*CEN)	[544353-594499]	[600811-703419]	[710606-770734]	[779005-949632]	[954766-960428]	[965984-970266]	[976495-1060135]
F40	chrXVI	948066	742835	78.35	Yes	[30033-56155]	[63251-147209]	[158238-175312]	[180776-188459]	[199138-408889]	[413894-435711]	[443745-584359](*CEN)	[618453-757135]	[766340-769875]	[777705-780396]	[790660-793703]	[799226-803590]	[810752-816544]	[822297-844071]	[856887-912822]
F41	chrI	230218	0	0	No
F41	chrII	813184	0	0	No
F41	chrIII	316620	0	0	No
F41	chrIV	1531933	1770	0.12	No	[757670-759440]
F41	chrV	576874	0	0	No
F41	chrVI	270161	0	0	No
F41	chrVII	1090940	1589	0.15	No	[402481-404070]
F41	chrVIII	562643	1401	0.25	No	[193045-194446]
F41	chrIX	439888	0	0	No
F41	chrX	745751	0	0	No
F41	chrXI	666816	0	0	No
F41	chrXII	1078177	5675	0.53	No	[64437-68876]	[95935-97171]
F41	chrXIII	924431	2210	0.24	No	[600729-602939]
F41	chrXIV	784333	7395	0.94	No	[570107-573972]	[598615-602145]
F41	chrXV	1091291	1098	0.1	No	[30029-31127]
F41	chrXVI	948066	3761	0.4	No	[193998-197759]
F44	chrI	230218	37506	16.29	Yes	[34845-36940]	[137768-159965](*CEN)	[166222-172970]	[192139-198605]
F44	chrII	813184	322404	39.65	Yes	[71108-72395]	[194802-199118]	[216688-220778]	[227328-257186](*CEN)	[271592-276816]	[300849-315835]	[322182-332912]	[344992-391742]	[410872-456262]	[463984-467239]	[478291-495693]	[503408-505527]	[515281-518876]	[525572-538284]	[547816-555660]	[582890-584367]	[591387-594931]	[618624-626578]	[649729-652381]	[657465-692340]	[698462-714417]	[722298-768687]
F44	chrIII	316620	164740	52.03	No	[30227-36388]	[52449-82374]	[91035-111404]	[126083-215611]	[222041-240798]
F44	chrIV	1531933	585875	38.24	Yes	[56826-66725]	[76572-121615]	[135175-142107]	[147164-149676]	[154792-159711]	[167031-175208]	[187837-205750]	[304554-325106]	[344899-359502]	[366862-512869](*CEN)	[560581-571293]	[618872-625523]	[636352-641432]	[651673-665253]	[670693-707535]	[757508-759691]	[779137-811913]	[845208-858367]	[886989-909658]	[936116-938989]	[947011-962580]	[968331-980168]	[992969-1011981]	[1018346-1038372]	[1044275-1045817]	[1052754-1068396]	[1080350-1086123]	[1105095-1130895]	[1154276-1155814]	[1189921-1194137]	[1216298-1258136]
F44	chrV	576874	110762	19.2	Yes	[31329-32549]	[38716-44010]	[49068-99745]	[107128-155933](*CEN)	[187889-192655]
F44	chrVI	270161	94076	34.82	Yes	[92473-97778]	[106494-136897]	[147986-150192](*CEN)	[156928-213090]
F44	chrVII	1090940	283944	26.03	Yes	[158946-169257]	[174920-204830]	[215158-230107]	[239560-246606]	[252552-256055]	[267836-283793]	[294254-297968]	[307221-310364]	[316826-394631]	[434151-451346]	[458851-463837]	[469350-533896](*CEN)	[541771-542920]	[555941-561784]	[576340-598862]	[836124-837489]
F44	chrVIII	562643	171324	30.45	No	[33084-60785]	[69687-82536]	[92485-98875]	[118143-150311]	[155588-164881]	[171041-178418]	[186308-199267]	[213174-215172]	[229662-234380]	[242543-256169]	[264862-271682]	[279260-286979]	[298918-302508]	[318366-333050]	[483436-489454]	[495339-498753]
F44	chrIX	439888	209828	47.7	Yes	[37340-39104]	[48226-60647]	[70491-72586]	[86713-99715]	[113681-116504]	[146739-150723]	[161411-165726]	[177583-179414]	[187747-205210]	[210751-268473]	[278998-303092]	[309436-312582]	[323391-348587]	[353978-389038](*CEN)	[396110-400007]	[408091-409106]
F44	chrX	745751	275504	36.94	No	[49349-51133]	[65076-74115]	[80337-86567]	[93007-104071]	[110334-146509]	[165218-168525]	[180095-183210]	[204279-205469]	[216401-230774]	[298984-303104]	[315072-322377]	[328689-357050]	[364415-372942]	[387225-405974]	[411721-427640]	[436649-452315]	[460734-472246]	[484252-495112]	[500463-510181]	[523354-550676]	[678527-691354]	[696866-715207]
F44	chrXI	666816	211058	31.65	No	[44213-76159]	[112796-117128]	[122346-133000]	[180277-198068]	[385225-437645]	[443585-482943]	[488699-530886]	[554469-558974]	[569594-577459]
F44	chrXII	1078177	175783	16.3	No	[95935-97414]	[103650-119988]	[163686-172105]	[177280-178683]	[187479-205879]	[211225-214119]	[219486-231809]	[255257-259078]	[266094-291720]	[297081-320982]	[326337-339632]	[345159-354694]	[375329-376407]	[382826-384704]	[389707-400355]	[406519-409595]	[414766-436435]
F44	chrXIII	924431	59199	6.4	Yes	[232756-244025]	[250774-269326](*CEN)	[274979-281277]	[294358-299973]	[306382-323847]
F44	chrXIV	784333	124968	15.93	No	[472643-479249]	[484263-519107]	[525269-540133]	[557382-558628]	[567994-577754]	[583467-625206]	[631371-634481]	[652265-665064]
F44	chrXV	1091291	368416	33.76	No	[57339-115155]	[128478-141306]	[263223-264609]	[272214-274657]	[332658-334475]	[342449-345000]	[363422-373963]	[380639-428661]	[443358-461276]	[483363-590025]	[687518-703404]	[710119-719132]	[725637-732933]	[739485-759554]	[769241-785153]	[794186-811723]	[817238-837957]
F44	chrXVI	948066	342266	36.1	No	[156985-164317]	[179918-283826]	[291313-311232]	[318661-338942]	[344187-347070]	[472894-507296]	[512710-527999]	[629643-634770]	[648389-690351]	[696364-714909]	[723938-735109]	[740378-744786]	[753478-773799]	[781577-795316]	[800451-803862]	[810585-812951]	[893204-903042]	[909191-916555]
F46	chrI	230218	115567	50.2	Yes	[66148-159164](*CEN)	[166221-180456]	[190289-198605]
F46	chrII	813184	487925	60	No	[36492-79295]	[95944-218091]	[242038-259561]	[265542-304737]	[334452-347845]	[353774-606638]
F46	chrIII	316620	84438	26.67	Yes	[30004-82554]	[91002-115632](*CEN)	[122418-123688]	[199783-204429]	[268723-270065]
F46	chrIV	1531933	433328	28.29	Yes	[30086-119301]	[126949-380824]	[403227-491427](*CEN)	[757676-759714]
F46	chrV	576874	296162	51.34	No	[59372-61057]	[117288-124171]	[171053-212499]	[229708-442411]	[450716-484161]
F46	chrVI	270161	4228	1.56	No	[92473-96701]
F46	chrVII	1090940	451009	41.34	Yes	[41998-59068]	[180319-323703]	[336244-535135](*CEN)	[541808-561689]	[575255-647038]
F46	chrVIII	562643	123065	21.87	Yes	[99558-169769](*CEN)	[175653-184794]	[353343-397056]
F46	chrIX	439888	135119	30.72	No	[37340-39041]	[178111-190523]	[203456-205210]	[210864-213251]	[234136-348069]	[394840-397772]
F46	chrX	745751	57780	7.75	Yes	[400285-403003]	[411363-466425](*CEN)
F46	chrXI	666816	605616	90.82	Yes	[31033-636649](*CEN)
F46	chrXII	1078177	361617	33.54	Yes	[30008-52232]	[64620-83892]	[95935-97171]	[119100-214963](*CEN)	[221368-231692]	[239605-429779]	[434797-451389]	[456996-460482]	[466133-468579]
F46	chrXIII	924431	584361	63.21	Yes	[32629-37442]	[69298-184162]	[190298-196213]	[203209-356775](*CEN)	[362956-372531]	[378680-385507]	[400404-476503]	[481978-486389]	[495635-622480]	[669502-675611]	[722757-726632]	[788722-860184]
F46	chrXIV	784333	4648	0.59	No	[573939-577049]	[751373-752911]
F46	chrXV	1091291	440688	40.38	No	[30029-31127]	[344810-346509]	[461250-509633]	[517028-538068]	[543498-594454]	[660570-703419]	[710305-917107]	[922151-970270]	[976385-996127]
F46	chrXVI	948066	249877	26.36	No	[566096-723852]	[751080-804108]	[811037-842086]	[857052-865096]
F47L	chrI	230218	144821	62.91	Yes	[31018-153182](*CEN)	[166369-180481]	[190189-198734]
F47L	chrII	813184	641534	78.89	Yes	[35840-104848]	[115774-220790]	[227201-258667](*CEN)	[266330-277912]	[283729-412642]	[426865-626629]	[633855-729640]
F47L	chrIII	316620	244768	77.31	Yes	[30865-82554]	[90807-283886](*CEN)
F47L	chrIV	1531933	441125	28.8	Yes	[30086-78264]	[83514-462088](*CEN)	[469779-471771]	[476902-485723]	[757506-759686]	[1154405-1155785]
F47L	chrV	576874	490076	84.95	Yes	[30664-280968](*CEN)	[286762-443323]	[449685-471259]	[476809-492293]	[498872-545025]
F47L	chrVI	270161	202271	74.87	Yes	[30312-137592]	[144851-239842](*CEN)
F47L	chrVII	1090940	520446	47.71	Yes	[32814-35543]	[41268-149109]	[154421-328226]	[334704-535135](*CEN)	[541808-561645]	[574724-590527]
F47L	chrVIII	562643	419965	74.64	Yes	[30035-85226]	[92149-231830](*CEN)	[252956-267055]	[297072-388103]	[393267-474210]	[480361-519381]
F47L	chrIX	439888	361074	82.08	Yes	[30915-205192]	[211142-341700]	[353530-409769](*CEN)
F47L	chrX	745751	634965	85.14	Yes	[30134-197074]	[204279-365554]	[390894-472296](*CEN)	[484353-672768]	[678208-715141]
F47L	chrXI	666816	580127	87	Yes	[30016-231065]	[257708-636786](*CEN)
F47L	chrXII	1078177	883260	81.92	Yes	[30012-203461](*CEN)	[208941-367768]	[382560-423854]	[430049-434603]	[443030-450246]	[490443-593087]	[601307-650327]	[656912-667459]	[673373-722079]	[734456-911843]	[925665-941140]	[947200-976087]	[981833-1047087]
F47L	chrXIII	924431	838814	90.74	Yes	[30303-184141]	[190128-196246]	[202482-356924](*CEN)	[362933-372322]	[379248-894275]
F47L	chrXIV	784333	668867	85.28	Yes	[30032-86042]	[93163-96324]	[102578-268752]	[293080-310935]	[316109-519077]	[525141-561560]	[568008-754288](*CEN)
F47L	chrXV	1091291	967998	88.7	Yes	[30179-80920]	[86817-117689]	[123705-532997](*CEN)	[544353-594499]	[600811-703419]	[710606-770734]	[779005-949632]	[954766-960428]	[965984-970266]	[976495-1060135]
F47L	chrXVI	948066	742377	78.3	Yes	[30033-56155]	[63251-147209]	[158238-175312]	[180776-188459]	[199138-408889]	[413894-435711]	[443745-584359](*CEN)	[618453-757135]	[766340-769875]	[777705-780396]	[790660-793703]	[799226-803590]	[810752-816544]	[822297-844071]	[857345-912822]
F49	chrI	230218	98422	42.75	Yes	[34182-55721]	[61927-77533]	[98249-100448]	[117708-156755](*CEN)	[166230-177991]	[190504-198774]
F49	chrII	813184	107336	13.2	Yes	[72374-76179]	[228898-232172]	[237735-259054](*CEN)	[266357-315239]	[320788-350844]
F49	chrIII	316620	198260	62.62	Yes	[36506-59589]	[65901-84745]	[90770-96272]	[101945-120707](*CEN)	[127837-136540]	[142499-174283]	[180195-246831]	[261580-286526]
F49	chrIV	1531933	106933	6.98	Yes	[385646-454874](*CEN)	[486641-510508]	[640847-643196]	[652286-654353]	[659657-661230]	[677939-682186]	[757622-759686]	[1154276-1155814]
F49	chrV	576874	90941	15.76	Yes	[141064-143066]	[151333-183429](*CEN)	[190070-214657]	[222255-254511]
F49	chrVI	270161	117647	43.55	Yes	[31469-92559]	[126367-137435]	[144047-168023](*CEN)	[183957-194702]	[212106-222874]
F49	chrVII	1090940	135787	12.45	Yes	[402649-404518]	[433382-534961](*CEN)	[541809-561605]	[575328-585197]	[610725-613399]
F49	chrVIII	562643	67357	11.97	Yes	[30017-55968]	[66575-77306]	[98539-114674](*CEN)	[120359-133462]	[192925-194362]
F49	chrIX	439888	87131	19.81	No	[309527-348755]	[356894-389038]	[394115-409874]
F49	chrX	745751	277459	37.21	Yes	[33623-41685]	[55045-82983]	[211092-219881]	[242488-245742]	[251550-287367]	[298582-347636]	[361530-367967]	[373732-380353]	[389174-404579]	[429537-442929](*CEN)	[455962-472246]	[484352-519660]	[534965-555121]	[573950-599169]	[709484-715207]
F49	chrXI	666816	223918	33.58	Yes	[273973-324858]	[334484-392541]	[398493-502310](*CEN)	[513328-524487]
F49	chrXII	1078177	267482	24.81	No	[95935-97147]	[157922-163407]	[186764-267990]	[289997-298275]	[326276-357529]	[362650-366358]	[416817-426792]	[444168-451556]	[457936-460165]	[467073-468701]	[490751-514581]	[531309-549132]	[561120-563498]	[683403-711792]	[718815-728665]	[737784-753379]	[758632-770721]	[822041-827187]
F49	chrXIII	924431	292088	31.6	Yes	[192336-194302]	[251917-283974](*CEN)	[451024-555867]	[561577-676216]	[682461-685373]	[694937-722723]	[755108-762993]
F49	chrXIV	784333	151157	19.27	Yes	[252136-253780]	[466015-497326]	[533766-561446]	[567994-590594]	[595767-610098]	[625428-676116](*CEN)	[717490-720393]
F49	chrXV	1091291	146862	13.46	No	[267818-274657]	[294323-307256]	[316745-323756]	[330716-335759]	[343337-345909]	[363057-417786]	[464215-492191]	[498623-511466]	[549622-565257]	[576228-577509]
F49	chrXVI	948066	64837	6.84	Yes	[172101-174450]	[205082-206091]	[542808-546458]	[553533-606512](*CEN)	[696364-701214]
F5	chrI	230218	0	0	No
F5	chrII	813184	117333	14.43	Yes	[40398-47971]	[57390-59281]	[85407-89196]	[95156-102748]	[117081-118479]	[123682-126247]	[132037-144817]	[155728-181812]	[187493-218873]	[228106-242292](*CEN)	[266258-274353]
F5	chrIII	316620	52212	16.49	Yes	[65922-79392]	[96377-105065]	[111574-117446](*CEN)	[150586-160045]	[189758-196817]	[206083-207930]	[264248-270065]
F5	chrIV	1531933	90317	5.9	Yes	[400578-411324]	[426846-433489]	[446488-465514](*CEN)	[472536-505867]	[511543-512960]	[561367-564865]	[569915-580104]	[612254-614206]	[757671-759714]	[1154342-1155814]
F5	chrV	576874	171271	29.69	No	[33104-104727]	[110594-116086]	[121442-147925]	[160239-186651]	[192713-233974]
F5	chrVI	270161	44627	16.52	No	[92473-95453]	[179397-199334]	[207313-218412]	[229402-240013]
F5	chrVII	1090940	103976	9.53	No	[339102-342082]	[362930-378634]	[394426-403887]	[427263-434754]	[448507-457417]	[468923-472282]	[483847-488230]	[498448-506117]	[513027-519153]	[524251-534685]	[548232-561784]	[574767-588674]
F5	chrVIII	562643	136772	24.31	No	[36155-57988]	[66125-71786]	[96597-105710]	[129018-133161]	[138322-139852]	[160176-206103]	[223797-245744]	[251021-258523]	[264343-267468]	[274957-286916]	[308943-312975]
F5	chrIX	439888	278522	63.32	Yes	[31804-111039]	[116670-122088]	[127699-153337]	[167120-187786]	[193784-205184]	[211105-221219]	[228427-235556]	[253927-261499]	[266682-283191]	[288500-303052]	[311489-328216]	[334245-379889](*CEN)	[385125-400022]	[406152-409173]
F5	chrX	745751	135180	18.13	Yes	[290735-293133]	[391133-409527]	[420583-443514](*CEN)	[454280-466425]	[484145-512480]	[523259-525049]	[531367-534827]	[545715-551784]	[567557-584209]	[607107-615233]	[633695-635686]	[661870-669790]	[709487-714456]
F5	chrXI	666816	332297	49.83	Yes	[30016-55803]	[76972-82733]	[88893-99380]	[109397-116373]	[127029-147037]	[154820-256128]	[261584-288846]	[295723-330231]	[361769-366118]	[373322-413807]	[419905-428078]	[434354-453487](*CEN)	[458958-471015]	[501067-515560]	[521452-522962]
F5	chrXII	1078177	144850	13.43	No	[84314-90935]	[118453-124974]	[136186-139257]	[160951-179767]	[188197-198577]	[203682-211658]	[222148-234845]	[248559-257813]	[276803-281878]	[289302-301570]	[310146-316223]	[323477-333210]	[358070-359548]	[383713-404619]	[410550-419887]	[425350-426977]	[457750-460763]
F5	chrXIII	924431	169476	18.33	Yes	[30189-34976]	[46362-78249]	[87199-97432]	[106987-122200]	[158591-162797]	[175915-178225]	[193036-195996]	[202583-232592]	[264880-281163](*CEN)	[324003-326800]	[346888-354560]	[366182-371503]	[379798-401619]	[407005-420982]
F5	chrXIV	784333	221615	28.26	Yes	[231746-233303]	[238851-247812]	[255330-260809]	[267113-272763]	[278857-298897]	[310398-319940]	[342385-350924]	[366760-380458]	[421253-470011]	[476097-497738]	[503377-516754]	[533851-558565]	[567994-591529]	[600159-602287]	[616975-629424](*CEN)	[751364-752911]
F5	chrXV	1091291	75059	6.88	No	[66124-109002]	[128605-153928]	[316542-318902]	[334345-338843]
F5	chrXVI	948066	112690	11.89	No	[520702-546391]	[565413-576907]	[606389-614187]	[633724-653114]	[658788-661339]	[666828-677735]	[689557-703704]	[726114-735144]	[741467-743936]	[750643-758409]	[766355-767804]
F55	chrI	230218	16188	7.03	No	[35129-38546]	[71616-77737]	[138666-140526]	[167292-169269]	[189805-192618]
F55	chrII	813184	19672	2.42	No	[75103-76187]	[372369-373487]	[452365-456733]	[464079-466848]	[541521-542895]	[680293-681414]	[732524-735807]	[748042-752597]
F55	chrIII	316620	4961	1.57	No	[205742-207294]	[266609-270018]
F55	chrIV	1531933	58777	3.84	No	[96257-101118]	[231525-234088]	[280976-287409]	[592539-595314]	[678078-679438]	[688415-691366]	[721203-727685]	[744344-747550]	[757601-761363]	[804102-806968]	[867828-870749]	[1079008-1081023]	[1240974-1247942]	[1304580-1308678]	[1456594-1462110]
F55	chrV	576874	0	0	No
F55	chrVI	270161	13354	4.94	No	[74844-76487]	[87985-92573]	[106816-108452]	[176588-178195]	[191495-195375]
F55	chrVII	1090940	29100	2.67	No	[195635-197225]	[256831-258772]	[297260-299216]	[323295-325049]	[401909-403887]	[805798-808482]	[849524-851197]	[876951-883496]	[916389-920114]	[957504-959802]	[1048389-1051345]
F55	chrVIII	562643	10060	1.79	No	[158395-159950]	[169202-172909]	[387076-391874]
F55	chrIX	439888	29436	6.69	No	[61403-68518]	[93903-97283]	[245595-254025]	[334179-338185]	[380934-382668]	[400031-404802]
F55	chrX	745751	30316	4.07	No	[120868-123791]	[150038-154380]	[353959-367140]	[424405-426287]	[525795-527002]	[658561-661788]	[701241-704795]
F55	chrXI	666816	21056	3.16	No	[144700-146923]	[382321-386909]	[391949-394469]	[555298-557499]	[576007-581056]	[627507-631982]
F55	chrXII	1078177	12460	1.16	No	[92595-97171]	[370501-375329]	[670299-673355]
F55	chrXIII	924431	21391	2.31	No	[159852-162907]	[308762-310028]	[599907-615436]	[708752-710293]
F55	chrXIV	784333	13344	1.7	No	[44755-46343]	[53556-54722]	[249569-252919]	[570610-574012]	[598446-602284]
F55	chrXV	1091291	28087	2.57	No	[73383-77208]	[108354-109895]	[344794-346542]	[420727-432824]	[505372-509969]	[752146-756425]
F55	chrXVI	948066	13601	1.43	No	[116082-117201]	[521100-527231]	[580513-586864]
F58	chrI	230218	47166	20.49	Yes	[131653-158971](*CEN)	[166536-180509]	[192954-198829]
F58	chrII	813184	475270	58.45	Yes	[35840-220790]	[227302-259521](*CEN)	[265538-393947]	[435201-443759]	[490644-578174]	[654927-679063]	[734913-737397]	[759402-760960]	[771645-777071]
F58	chrIII	316620	199564	63.03	Yes	[30004-60018]	[72938-82554]	[90780-217089](*CEN)	[230261-245687]	[262772-280971]
F58	chrIV	1531933	247194	16.14	Yes	[30545-31709]	[87387-111753]	[304677-335533]	[371796-513654](*CEN)	[616169-644559]	[651528-668463]	[757478-759692]	[1154411-1155822]
F58	chrV	576874	248050	43	Yes	[37407-138799]	[146717-166670](*CEN)	[252133-259924]	[341056-382763]	[393664-400836]	[415411-443323]	[449685-461958]	[516916-546766]
F58	chrVI	270161	57061	21.12	No	[182910-239971]
F58	chrVII	1090940	354128	32.46	Yes	[30045-73372]	[251347-273128]	[307221-312110]	[401956-404238]	[451256-453309]	[487329-533646](*CEN)	[541782-561784]	[574724-589637]	[614445-623717]	[651108-705341]	[713726-733088]	[738119-745981]	[751984-809310]	[829469-845626]	[853535-855767]	[867038-880078]	[885755-904835]
F58	chrVIII	562643	313360	55.69	Yes	[51012-85218]	[92149-148863](*CEN)	[176826-286102]	[296571-308099]	[314948-321259]	[424083-519408]
F58	chrIX	439888	264109	60.04	Yes	[37340-39041]	[60065-95353]	[161647-164773]	[175220-205217]	[210650-278256]	[283483-409874](*CEN)
F58	chrX	745751	110072	14.76	Yes	[30160-54104]	[177124-180417]	[381476-461963](*CEN)	[712868-715216]
F58	chrXI	666816	445898	66.87	Yes	[30016-59136]	[170740-172448]	[184691-556988](*CEN)	[578415-621188]
F58	chrXII	1078177	153305	14.22	Yes	[30104-105593]	[117952-179094](*CEN)	[216630-218155]	[387117-392228]	[415901-425939]
F58	chrXIII	924431	381688	41.29	No	[30247-53556]	[140395-167521]	[174980-184162]	[190148-196246]	[202236-252877]	[277897-297521]	[302879-341111]	[350595-356924]	[362933-372591]	[378680-441409]	[447184-477097]	[494172-590779]	[600699-602939]
F58	chrXIV	784333	184602	23.54	Yes	[30470-32426]	[318393-333469]	[412258-421177]	[426290-472613]	[478526-487935]	[511616-516909]	[525504-533282]	[543005-560315]	[567994-637716](*CEN)	[751472-754288]
F58	chrXV	1091291	393267	36.04	No	[30308-45210]	[56600-80071]	[254614-278321]	[288659-315325]	[342672-443794]	[492545-493975]	[646548-648663]	[769973-932346]	[1002701-1030985]	[1042440-1051637]
F58	chrXVI	948066	349593	36.87	Yes	[31427-44377]	[50850-56288]	[64204-74885]	[135326-158471]	[165388-197237]	[311496-338429]	[375193-376683]	[523110-539109]	[544798-695418](*CEN)	[707295-710553]	[812990-824204]	[829325-830982]	[838833-844287]	[857058-899602]	[907427-913788]
F6	chrI	230218	125705	54.6	Yes	[32989-42789]	[51284-160056](*CEN)	[166238-171431]	[178541-180481]
F6	chrII	813184	704023	86.58	Yes	[35816-47279]	[60786-220681]	[227198-259561](*CEN)	[265775-571870]	[579408-714794]	[723865-782686]
F6	chrIII	316620	179798	56.79	No	[30004-64391]	[77596-78952]	[90807-93455]	[125120-128760]	[148844-286611]
F6	chrIV	1531933	1027111	67.05	Yes	[30277-117414]	[126847-217173]	[225248-251785]	[257200-273848]	[320434-359869]	[366354-371996]	[378801-513651](*CEN)	[560536-644563]	[651540-709261]	[715029-829491]	[845277-869558]	[892670-911981]	[932205-937331]	[952563-961514]	[966857-981139]	[992912-1095515]	[1101698-1158881]	[1167759-1206699]	[1213201-1298624]	[1307646-1310573]	[1319768-1331067]
F6	chrV	576874	448005	77.66	Yes	[71593-443322](*CEN)	[449759-492431]	[500410-524394]	[536854-546474]
F6	chrVI	270161	132647	49.1	Yes	[30047-72175]	[79533-81880]	[87991-110927]	[120614-137662]	[144851-193039](*CEN)
F6	chrVII	1090940	934070	85.62	Yes	[30045-42019]	[57786-239300]	[246091-342656]	[353650-535135](*CEN)	[541782-561783]	[574724-703157]	[719759-811300]	[823565-865978]	[880304-1060448]
F6	chrVIII	562643	407848	72.49	Yes	[30151-43614]	[49600-77502]	[104127-110477](*CEN)	[115917-280599]	[296890-409793]	[415310-467353]	[487548-518053]
F6	chrIX	439888	324247	73.71	Yes	[30099-75065]	[84099-97251]	[104638-115868]	[136845-205192]	[211035-355710](*CEN)	[362529-389444]	[394840-409802]
F6	chrX	745751	628054	84.22	No	[30160-197156]	[204122-425024]	[439155-471152]	[500895-648188]	[654812-715678]
F6	chrXI	666816	424666	63.69	Yes	[30016-99895]	[111552-464447](*CEN)	[555607-557499]
F6	chrXII	1078177	368938	34.22	No	[35196-149617]	[182849-232935]	[241675-343120]	[360439-363790]	[371297-458659]	[464769-473298]	[482786-486530]
F6	chrXIII	924431	641542	69.4	No	[49008-100803]	[107666-183814]	[190143-196246]	[202482-238281]	[244046-248118]	[270930-272213]	[282462-291037]	[327007-331694]	[338851-356775]	[362956-372428]	[378680-511256]	[545809-628270]	[635980-736580]	[762471-841893]	[848209-878834]
F6	chrXIV	784333	567191	72.32	Yes	[30302-96369]	[102578-252829]	[264919-280145]	[286528-361433]	[372644-519088]	[525096-561446]	[568008-644875](*CEN)	[660304-661385]
F6	chrXV	1091291	264304	24.22	No	[30029-38791]	[54318-117678]	[123636-135911]	[144081-318136]	[329561-335413]
F6	chrXVI	948066	708077	74.69	Yes	[30270-32644]	[39049-50298]	[64502-66982]	[72653-219029]	[227402-231327]	[238317-246945]	[259507-274331]	[281659-435711]	[443170-466327]	[475558-703815](*CEN)	[715729-804494]	[810599-833382]	[842864-844071]
F7	chrI	230218	103890	45.13	Yes	[31539-55190]	[60417-91845]	[107505-114496]	[126591-143822]	[151486-154098](*CEN)	[166461-180266]	[190433-198605]
F7	chrII	813184	613655	75.46	Yes	[37485-40058]	[45866-55324]	[69727-76179]	[83761-219606]	[228487-257186](*CEN)	[266339-352187]	[358763-361002]	[371814-490619]	[496404-498787]	[519776-522265]	[539617-549465]	[555051-642091]	[647599-703783]	[709044-711144]	[716709-780401]
F7	chrIII	316620	1285	0.41	No	[268780-270065]
F7	chrIV	1531933	1081510	70.6	Yes	[30446-76857]	[83691-101871]	[130721-146546]	[158914-269263]	[275520-277502]	[282943-314574]	[319678-397574]	[402662-413950]	[419261-426853]	[431933-453263](*CEN)	[460951-512960]	[560862-567518]	[572592-575971]	[590090-621237]	[636446-644376]	[651605-871775]	[884248-906387]	[911579-979800]	[992969-1015994]	[1021824-1035513]	[1043834-1080289]	[1105084-1155910]	[1165814-1178093]	[1188224-1198832]	[1214004-1225162]	[1237947-1282868]	[1289127-1301120]	[1306380-1312000]	[1317827-1357603]	[1370978-1380091]	[1385410-1386645]	[1392588-1420383]	[1444058-1459564]	[1482808-1486662]	[1492318-1501840]
F7	chrV	576874	0	0	No
F7	chrVI	270161	116405	43.09	Yes	[92476-111127]	[117538-136113]	[146936-152618](*CEN)	[158289-186936]	[195136-239986]
F7	chrVII	1090940	613018	56.19	Yes	[57968-63630]	[70735-78029]	[141849-144506]	[169257-172863]	[195876-200251]	[212731-227723]	[254925-257200]	[297848-299439]	[331114-332563]	[338890-374316]	[379937-426201]	[431341-530040](*CEN)	[541771-542841]	[574753-582440]	[608055-661677]	[667618-706620]	[712555-755127]	[761445-804272]	[823681-825702]	[837102-840736]	[849759-980181]	[986118-987803]	[996108-1060294]
F7	chrVIII	562643	391762	69.63	Yes	[32452-61550]	[96485-113361](*CEN)	[118964-210621]	[218014-228459]	[233525-262603]	[267957-286015]	[314170-380410]	[389165-519475]
F7	chrIX	439888	0	0	No
F7	chrX	745751	498334	66.82	No	[102662-197039]	[204142-253909]	[287913-371270]	[376546-380369]	[386260-407337]	[413220-434940]	[454788-472246]	[484353-521393]	[526426-552880]	[559264-610435]	[615512-641095]	[648617-715124]
F7	chrXI	666816	499860	74.96	Yes	[32040-38315]	[43341-46360]	[52122-100379]	[110313-116724]	[126969-134468]	[140437-144919]	[150390-159669]	[172486-178269]	[184808-194717]	[206535-242743]	[249406-266980]	[273028-416779]	[422637-522821](*CEN)	[528943-622348]	[627821-635645]
F7	chrXII	1078177	378446	35.1	Yes	[30558-58212]	[64284-73312]	[84191-210920](*CEN)	[221313-288605]	[295402-320192]	[331919-451147]	[456996-460721]
F7	chrXIII	924431	212663	23	Yes	[30189-82912]	[92641-119234]	[125244-127093]	[146125-184131]	[190186-196315]	[202236-243473]	[251102-284705](*CEN)	[316237-328760]
F7	chrXIV	784333	335417	42.76	No	[346842-456962]	[467357-482962]	[496100-511580]	[525841-561446]	[568095-591464]	[598121-621523]	[628922-658809]	[671647-753596]
F7	chrXV	1091291	632560	57.96	Yes	[30029-31229]	[106698-116927]	[125350-225905]	[235916-301191]	[309615-356115](*CEN)	[369848-373477]	[379543-397039]	[402589-496287]	[504718-593071]	[601394-620745]	[633155-655817]	[662265-703163]	[710304-766864]	[774172-777413]	[784427-795366]	[804084-823983]	[831027-838118]	[855139-860533]	[869123-881426]	[887399-891527]	[967111-970270]
F7	chrXVI	948066	479626	50.59	Yes	[316022-330533]	[340480-345587]	[359584-383393]	[389426-434217]	[449901-566117](*CEN)	[573568-617655]	[623120-624499]	[630133-704111]	[709796-803906]	[810599-834432]	[840672-843218]	[858822-862368]	[880941-912654]
F8	chrI	230218	0	0	No
F8	chrII	813184	0	0	No
F8	chrIII	316620	0	0	No
F8	chrIV	1531933	3492	0.23	No	[757644-759714]	[1154392-1155814]
F8	chrV	576874	0	0	No
F8	chrVI	270161	0	0	No
F8	chrVII	1090940	0	0	No
F8	chrVIII	562643	1281	0.23	No	[193096-194377]
F8	chrIX	439888	0	0	No
F8	chrX	745751	5492	0.74	No	[709667-715159]
F8	chrXI	666816	2301	0.35	No	[142543-144844]
F8	chrXII	1078177	3305	0.31	No	[95935-97171]	[458647-460716]
F8	chrXIII	924431	0	0	No
F8	chrXIV	784333	9670	1.23	No	[567994-574012]	[598258-601910]
F8	chrXV	1091291	3162	0.29	No	[345000-346509]	[575856-577509]
F8	chrXVI	948066	0	0	No
F9	chrI	230218	152919	66.42	Yes	[30006-160023](*CEN)	[166204-180356]	[189855-198605]
F9	chrII	813184	390932	48.07	Yes	[36362-220778]	[226989-259561](*CEN)	[265542-439486]
F9	chrIII	316620	250369	79.08	Yes	[30180-84745]	[90807-286611](*CEN)
F9	chrIV	1531933	902003	58.88	Yes	[336255-341768]	[354574-513651](*CEN)	[560536-644376]	[651605-701232]	[708969-816967]	[822213-823316]	[954428-980275]	[992672-1001592]	[1006788-1011977]	[1017939-1023102]	[1029732-1095674]	[1102024-1155838]	[1165234-1206699]	[1213050-1501555]
F9	chrV	576874	503627	87.3	Yes	[30054-443322](*CEN)	[449685-492200]	[498849-546693]
F9	chrVI	270161	194230	71.89	Yes	[30034-137018]	[144894-156711](*CEN)	[164557-239986]
F9	chrVII	1090940	920004	84.33	Yes	[30324-535135](*CEN)	[542317-561784]	[574824-706912]	[712560-810733]	[824569-838190]	[886042-915879]	[922548-929467]	[939507-1052907]	[1058832-1060520]
F9	chrVIII	562643	412443	73.3	Yes	[49174-84910]	[92485-286513](*CEN)	[296571-303910]	[344135-519475]
F9	chrIX	439888	369160	83.92	Yes	[30066-205210]	[210751-389038](*CEN)	[394145-409874]
F9	chrX	745751	652047	87.43	Yes	[30542-66007]	[72544-92996]	[99357-196724]	[204144-472011](*CEN)	[484353-715249]
F9	chrXI	666816	601489	90.2	Yes	[35136-636625](*CEN)
F9	chrXII	1078177	425779	39.49	Yes	[30012-453144](*CEN)	[459634-462281]
F9	chrXIII	924431	839528	90.82	Yes	[30303-183879]	[190128-196315]	[202236-356831](*CEN)	[362956-372531]	[378680-894275]
F9	chrXIV	784333	673151	85.82	Yes	[30986-38156]	[43500-47132]	[61487-96416]	[102736-516602]	[525651-561446]	[567994-605937]	[614395-754211](*CEN)
F9	chrXV	1091291	889477	81.51	Yes	[30029-36234]	[58669-117509]	[123636-594278](*CEN)	[608740-703417]	[710145-786826]	[803637-843888]	[862758-897953]	[927595-933746]	[940838-942225]	[951396-970270]	[976385-1056959]
F9	chrXVI	948066	819154	86.4	Yes	[30002-56155]	[64204-436732]	[443170-803153](*CEN)	[810599-843501]	[877555-879030]	[884160-892748]	[897816-915341]
NY1300	chrI	230218	110600	48.04	Yes	[990-12798]	[25460-27141]	[110981-159894](*CEN)	[166221-206807]	[219067-226679]
NY1300	chrII	813184	812622	99.93	Yes	[394-813016](*CEN)
NY1300	chrIII	316620	257088	81.2	Yes	[362-7626]	[14683-24027]	[30435-65542]	[70598-249971](*CEN)	[257484-279772]	[304001-307713]
NY1300	chrIV	1531933	1250148	81.61	Yes	[829-2881]	[22830-74013]	[83513-159927]	[166283-414354]	[419911-437126]	[443073-985319](*CEN)	[992662-1095674]	[1102358-1155713]	[1160727-1206133]	[1211470-1314386]	[1523305-1531583]
NY1300	chrV	576874	275546	47.77	Yes	[385-23118]	[49743-67632]	[75558-300560](*CEN)	[566710-576632]
NY1300	chrVI	270161	223023	82.55	Yes	[421-13529]	[30312-50137]	[76487-266577](*CEN)
NY1300	chrVII	1090940	1066523	97.76	Yes	[7383-175003]	[180541-534914](*CEN)	[540557-561822]	[567433-1090698]
NY1300	chrVIII	562643	476200	84.64	Yes	[1207-6173]	[12662-28917]	[35042-86662]	[92070-161504](*CEN)	[166839-180223]	[198049-229640]	[237056-365415]	[373943-516354]	[525802-527903]	[540367-544072]	[550069-562443]
NY1300	chrIX	439888	209932	47.72	Yes	[86-9381]	[15687-25735]	[37510-38988]	[180151-228002]	[234257-240079]	[254261-278070]	[283770-288438]	[294249-329971]	[336673-377587](*CEN)	[391126-393320]	[402055-422812]	[432376-439750]
NY1300	chrX	745751	625629	83.89	Yes	[74-58998]	[64516-92239]	[114133-123919]	[140078-173883]	[191358-472011](*CEN)	[484353-556042]	[561590-598442]	[613664-629482]	[635710-668618]	[674303-729758]	[743437-745453]
NY1300	chrXI	666816	522672	78.38	Yes	[633-7067]	[74052-278445]	[292183-336154]	[346048-464863](*CEN)	[476876-622453]	[662142-665624]
NY1300	chrXII	1078177	327166	30.34	Yes	[107-64692]	[73178-214500](*CEN)	[221188-223519]	[230644-236003]	[242610-314394]	[325466-329740]	[354067-358177]	[384661-393810]	[941803-944351]	[978098-981527]	[1059495-1077770]
NY1300	chrXIII	924431	471655	51.02	Yes	[671-8214]	[188169-189878]	[254018-710334](*CEN)	[918096-924183]
NY1300	chrXIV	784333	756696	96.48	Yes	[264-16981]	[24288-96892]	[102488-643202](*CEN)	[648473-677433]	[686126-783827]
NY1300	chrXV	1091291	1028173	94.22	Yes	[12135-117509]	[123636-984685](*CEN)	[991192-1011822]	[1020911-1056819]	[1085523-1090735]
NY1300	chrXVI	948066	765211	80.71	Yes	[173-6103]	[152281-436637]	[443586-447471]	[452569-804108](*CEN)	[811037-845860]	[857052-870968]	[877205-947967]
NY1308	chrI	230218	153329	66.6	Yes	[956-17914]	[31917-39018]	[44411-46705]	[52984-109738]	[123428-136057]	[144684-160056](*CEN)	[166416-207569]	[222605-223673]
NY1308	chrII	813184	551754	67.85	Yes	[1765-8180]	[146027-258896](*CEN)	[269075-293504]	[305905-340434]	[345463-466117]	[474031-623656]	[636456-655451]	[665576-676341]	[683415-688475]	[694443-720016]	[735363-742748]	[749989-761901]	[767430-782413]	[788498-793812]	[801665-804911]
NY1308	chrIII	316620	239176	75.54	Yes	[479-227815](*CEN)	[233872-236961]	[252107-256016]	[268780-270027]	[304035-307630]
NY1308	chrIV	1531933	1172371	76.53	Yes	[17696-25111]	[31628-46417]	[53392-56280]	[64968-85610]	[90700-114328]	[119534-325677]	[339256-392402]	[400784-410770]	[441213-513967](*CEN)	[519486-521639]	[538168-583591]	[588760-644989]	[651591-878246]	[884248-914104]	[920390-980920]	[992797-1095691]	[1101776-1109859]	[1115810-1202670]	[1218857-1317508]	[1324051-1365706]	[1523071-1525062]
NY1308	chrV	576874	405202	70.24	Yes	[239-5756]	[43005-279417](*CEN)	[325243-380064]	[388012-399399]	[412962-416568]	[422000-436849]	[450069-461856]	[468178-491617]	[498570-516916]	[527477-552515]
NY1308	chrVI	270161	161023	59.6	Yes	[5439-12746]	[92487-100276]	[106445-121240]	[126862-137634]	[143826-264186](*CEN)
NY1308	chrVII	1090940	337157	30.91	Yes	[6632-11425]	[310785-359392]	[371056-379053]	[384925-514934](*CEN)	[530034-535745]	[542095-561784]	[568150-585062]	[593486-621908]	[627743-673811]	[679471-683669]	[707915-715727]	[762535-765096]	[817331-820261]	[1067267-1071120]	[1076470-1084065]
NY1308	chrVIII	562643	158047	28.09	Yes	[5269-6569]	[12901-17200]	[29591-60956]	[92142-202037](*CEN)	[235246-237992]	[298950-304120]	[553052-556324]
NY1308	chrIX	439888	281745	64.05	Yes	[7426-8756]	[23860-25414]	[30924-39189]	[49689-77152]	[85141-104962]	[112032-122711]	[138231-160296]	[165404-189194]	[201273-346906]	[355028-370135](*CEN)	[389168-391489]	[435909-439626]
NY1308	chrX	745751	610833	81.91	Yes	[5645-11346]	[19679-165565]	[174961-196634]	[204728-213656]	[221432-429437]	[436111-472370](*CEN)	[484073-511796]	[518979-526176]	[542221-544220]	[551960-696466]	[728763-729855]	[743628-745492]
NY1308	chrXI	666816	261551	39.22	Yes	[64025-68117]	[368409-599592](*CEN)	[612262-635155]	[663359-666742]
NY1308	chrXII	1078177	187722	17.41	Yes	[11458-13571]	[47373-52871]	[78232-80962]	[87286-111327]	[118117-123932]	[132109-138957]	[144383-151811](*CEN)	[163192-167533]	[179902-199079]	[212531-213815]	[222382-225423]	[236528-244615]	[257917-262055]	[270802-275501]	[280832-294067]	[300275-305611]	[311554-313706]	[319020-340119]	[366558-387140]	[417956-421172]	[441713-451643]	[530780-535184]	[826877-828244]	[1060717-1067878]
NY1308	chrXIII	924431	723413	78.25	No	[9829-20971]	[27133-137116]	[146823-183659]	[191033-196329]	[202184-263460]	[271322-275387]	[286595-354537]	[362595-372316]	[378730-395714]	[401088-657955]	[663441-668938]	[702047-773415]	[782575-818033]	[858555-881380]	[908232-910419]	[918322-924288]
NY1308	chrXIV	784333	713118	90.92	Yes	[4103-91235]	[103617-200318]	[205457-248537]	[257640-415606]	[421209-519077]	[524889-562026]	[568008-613268]	[626480-642710](*CEN)	[652036-783780]
NY1308	chrXV	1091291	755706	69.25	No	[23197-70489]	[77013-117367]	[124126-174395]	[199558-325269]	[330814-344883]	[353491-355434]	[364030-479785]	[497456-567007]	[572763-594800]	[600757-749731]	[755561-775442]	[781648-808584]	[820001-826879]	[834738-859673]	[867310-873900]	[882721-910437]	[916843-923658]
NY1308	chrXVI	948066	0	0	No
Sc1	chrI	230218	91901	39.92	Yes	[82166-152336](*CEN)	[166230-180408]	[191052-198605]
Sc1	chrII	813184	240795	29.61	Yes	[55154-98460]	[116478-127419]	[133163-158456]	[163989-193534]	[200672-201707]	[206775-210715]	[215908-220779]	[227060-259330](*CEN)	[266324-355918]
Sc1	chrIII	316620	89030	28.12	No	[56210-72921]	[96799-106931]	[137304-139404]	[145451-170997]	[194244-215878]	[233783-245321]	[268696-270065]
Sc1	chrIV	1531933	375315	24.5	No	[242170-295928]	[302429-309586]	[315386-316965]	[347491-358077]	[431345-437627]	[502916-507747]	[581193-644376]	[651605-658829]	[716448-723704]	[737285-759662]	[833105-855230]	[884786-906959]	[916188-923559]	[1064543-1066417]	[1073072-1095472]	[1102483-1110672]	[1129052-1138945]	[1145876-1147937]	[1154205-1157073]	[1165131-1187260]	[1193167-1204916]	[1213633-1238153]	[1243988-1268684]	[1286096-1295130]
Sc1	chrV	576874	114071	19.77	No	[135610-141416]	[157774-165747]	[173729-182616]	[190070-213423]	[224360-231459]	[310268-351683]	[356837-362511]	[376726-390590]
Sc1	chrVI	270161	57046	21.12	Yes	[108117-110033]	[115472-137594]	[144919-173764](*CEN)	[180152-184315]
Sc1	chrVII	1090940	294757	27.02	No	[386779-387955]	[408328-428076]	[440274-445084]	[450397-483740]	[560158-561784]	[574753-578794]	[583808-585197]	[668911-670378]	[677217-706391]	[712625-723990]	[739619-742843]	[775966-810005]	[824569-833084]	[860072-862754]	[870420-928988]	[945500-953031]	[958749-978128]	[983271-1031395]	[1038693-1043249]
Sc1	chrVIII	562643	148319	26.36	No	[32356-56423]	[62271-83776]	[96446-103852]	[113289-115710]	[121477-125295]	[131324-138777]	[164881-168898]	[189832-248649]	[267649-286464]
Sc1	chrIX	439888	91193	20.73	Yes	[310412-348575]	[353846-406876](*CEN)
Sc1	chrX	745751	416375	55.83	Yes	[30926-38678]	[49201-76135]	[81170-82354]	[89560-98166]	[120814-182227]	[195336-196724]	[259965-261949]	[267392-400308]	[419337-430237]	[435725-442289](*CEN)	[448218-462142]	[502732-507962]	[531923-551365]	[570891-577001]	[585508-628591]	[646536-715481]
Sc1	chrXI	666816	218281	32.73	Yes	[38877-49536]	[90781-92213]	[98332-113060]	[118342-120803]	[134200-143168]	[167215-240214]	[257258-284122]	[333819-350933]	[359068-362076]	[375205-393569]	[401040-442724](*CEN)
Sc1	chrXII	1078177	86408	8.01	Yes	[109736-111826]	[127478-193207](*CEN)	[215921-219486]	[451643-466667]
Sc1	chrXIII	924431	274199	29.66	No	[52389-58775]	[86723-102044]	[113823-183837]	[190377-196315]	[202312-228209]	[262898-266279]	[275767-288100]	[295343-300324]	[306793-350680]	[363571-366862]	[380810-402537]	[409827-470870]
Sc1	chrXIV	784333	421818	53.78	No	[31205-47334]	[53549-90475]	[110929-119335]	[134925-144559]	[151071-394349]	[403201-427208]	[433242-479395]	[488724-512213]	[532716-536277]	[543829-546186]	[567994-573274]	[598955-601553]
Sc1	chrXV	1091291	296892	27.21	Yes	[233724-237015]	[256190-309615]	[319331-345000](*CEN)	[409930-451052]	[550487-579267]	[585868-594123]	[600966-620661]	[626463-631326]	[636349-655817]	[672459-681705]	[700886-703163]	[711175-784747]	[936209-943438]
Sc1	chrXVI	948066	309066	32.6	Yes	[193987-197759]	[545613-597004](*CEN)	[602903-803153]	[812858-843471]	[858686-869483]	[904226-916469]
YJS329	chrI	230218	0	0	No
YJS329	chrII	813184	5071	0.62	No	[71108-76179]
YJS329	chrIII	316620	11441	3.61	No	[69969-81410]
YJS329	chrIV	1531933	3630	0.24	No	[757622-759714]	[1154276-1155814]
YJS329	chrV	576874	0	0	No
YJS329	chrVI	270161	0	0	No
YJS329	chrVII	1090940	2148	0.2	No	[402649-404797]
YJS329	chrVIII	562643	1374	0.24	No	[193003-194377]
YJS329	chrIX	439888	0	0	No
YJS329	chrX	745751	5055	0.68	No	[709621-714676]
YJS329	chrXI	666816	0	0	No
YJS329	chrXII	1078177	9781	0.91	No	[95935-97171]	[457936-460165]	[467073-468701]	[704450-709138]
YJS329	chrXIII	924431	0	0	No
YJS329	chrXIV	784333	11986	1.53	No	[567994-574012]	[598291-602287]	[750961-752933]
YJS329	chrXV	1091291	1281	0.12	No	[576228-577509]
YJS329	chrXVI	948066	4850	0.51	No	[696364-701214]

## Sheet: Dataset S8
Dataset S8. Genome size and ORF number of the 41 sequenced S. cerevisiae strains
Strain	Genome size (Mb)	ORFs number	Additional genes number
F1	11.18	5387	15
F10	11.14	5412	21
F11	11.16	5396	12
F12	11.17	5393	11
F13	11.13	5383	9
F14	11.2	5404	9
F16	11.29	5430	26
F17	11.31	5471	32
F18	11.23	5433	21
F19	11.24	5489	28
F21	11.18	5383	18
F23	11.28	5466	30
F25	11.13	5395	13
F26	11.13	5373	10
F29	11.14	5384	16
F30	11.25	5433	19
F31	11.14	5384	15
F32	11.33	5507	32
F33	11.21	5433	25
F34	11.34	5581	42
F35	11.22	5452	24
F36	11.22	5470	27
F37	11.18	5409	19
F38	11.3	5483	30
F39	11.14	5377	20
F4	11.11	5363	21
F41	11.13	5374	18
F44	11.15	5404	14
F46	11.18	5429	23
F47L	11.33	5484	22
F49	11.14	5415	13
F5	11.24	5433	36
F55	11.29	5428	17
F58	11.24	5421	20
F6	11.34	5469	19
F7	11.14	5411	14
F8	11.13	5391	16
F9	11.29	5475	31
NY1300	11.23	5430	23
NY1308	11.28	5452	28
Sc1	11.11	5378	14
YJS329	11.13	5396	15

## Sheet: Dataset S9
Dataset S9. The sequence of the contig Node_67 in strain F32
GAGGAACTGGGGGACGATTGTATATATGCTGGTCATAGGTTTCATGATGGAAACAAACTATAAAGGATTGTCTTGTTGTA TATTAGCCAATTTCCATTACTCATGATAATTGATAAGCATATATGAACGTAATGAAATCGATTGGCAAATATGTGAAAAG GGGACCGTATTTTGGGCGTGCTGATATGCAATATTAAAACTTGTAATAATTAAGGACCCCACTAATTAGCTGTACCAAAA GGAAGTACTCTATGGGCTAACCTTTTCACTCCTTACAGGGGATTGTGGTTTTGGACCGTTAATAATAGAAGATAATTCAT CAATTGGAAAAGTTGTCATTTCATTTCTATAAGATCAATATTCCGAATCAAAAACGTTTGATTATTAACACTAAC…
